# Supplementary material for: Using cloud-based mobile technology for assessment of competencies among medical students
Source: PeerJ. 2013 Sep 17;1:e164. doi: 10.7717/peerj.164 (PMC3792179; doi:10.7717/peerj.164)
Supplement: Supplemental Information 2 [file peerj-01-164-s002.zip]

Archive with 10 entries (8 files):
- PeerJ Article Data/
- PeerJ Article Data/Codebook for Encounter record data.xlsx
- PeerJ Article Data/Encounter records.xlsx
- PeerJ Article Data/Interrater reliability CEX/
- PeerJ Article Data/Interrater reliability CEX/Faculty.csv
- PeerJ Article Data/Interrater reliability CEX/Faculty.pdf
- PeerJ Article Data/Interrater reliability CEX/Note on reliability check data.txt
- PeerJ Article Data/Interrater reliability CEX/Residents.csv
- PeerJ Article Data/Interrater reliability CEX/Residents.pdf
- PeerJ Article Data/Interrater reliability CEX/Total.pdf
