# Supplementary material for: Using cloud-based mobile technology for assessment of competencies among medical students
Source: PeerJ. 2013 Sep 17;1:e164. doi: 10.7717/peerj.164 (PMC3792179; doi:10.7717/peerj.164)
Supplement: Supplemental Information 2 [file peerj-01-164-s002.zip › PeerJ Article Data/Codebook for Encounter record data.xlsx]

## Sheet: Sheet1
Variable Information			Comments
Variable	Position	Label
PreceptorID	1	Preceptor ID	Arbitrary ID to uniquely identify preceptor
ID	2	Student ID	Arbitrary ID to uniquely identify Students
EntryDateTime	3	Entry Date/Time	Date encounter was entered into system usually date conducted
CEXTime_first	4	Time Taken
FeedbackTime	5	Time Providing Feedback
CEXRating	6	CEX Rating	Preceptor rating of the CEX system
Problem	7	<none>	Description/diagnosis of the patient problem
Competency	8	<none>	Skill observed
Combo	9	<none>	Additional information on skill
selected	10	Selected checkmarkis	Student accomplishments checked as achieved
total	11	Total checkmarks	Total possible accomplishments
percent	12	Percent of checkmarks correct	Percent achieved
LineItemCredit	13	Line Item Credit	Rating on CEX
ComboCredited	14	Combo Credited?	Received credit for the CEX
EMRComm	15	Community on EMR data
NBME	16	Score on Medicine NBME Exam	Students' NBME Medicine subject examination score
Variables in the working file
