# Supplementary material for: Using cloud-based mobile technology for assessment of competencies among medical students
Source: PeerJ. 2013 Sep 17;1:e164. doi: 10.7717/peerj.164 (PMC3792179; doi:10.7717/peerj.164)
Supplement: Supplemental Information 2 [file peerj-01-164-s002.zip › PeerJ Article Data/Encounter records.xlsx]

## Sheet: Encounter records
PreceptorID	ID	EntryDateTime	CEXTime_first	FeedbackTime	CEXRating	Problem	Competency	Combo	selected	total	percent	LineItemCredit	ComboCredited	EMRComm	NBME
1665	1	2011-02-21 22:07:00	6 to 10 minutes	Over 15 minutes	Highly Satisfied	Back pain	Physical Exam Skills	Physical Exam	13	21	61.9048	Not Done	Yes	k	75
277	1	2011-01-10 20:07:00	6 to 10 minutes	1 to 5 minutes	Highly Satisfied	Abdominal Pain	Physical Exam Skills	Physical Exam	26	31	83.871	Well Done	Yes	k	75
76	1	2011-02-15 12:59:00	6 to 10 minutes	6 to 10 minutes	Highly Satisfied	Diabetes	Physical Exam Skills	Physical	18	21	85.7143	Well Done	Yes	k	75
3730	1	2011-01-06 15:39:00	6 to 10 minutes	6 to 10 minutes	Highly Satisfied	COPD/Asthma	Physical Exam Skills	Physical	19	21	90.4762	Needs Improvement	Yes	k	75
277	1	2011-02-18 15:42:00	6 to 10 minutes	6 to 10 minutes	Satisfied	Anemia	Physical Exam Skills	Physical	24	28	85.7143	Well Done	Yes	k	75
76	1	2011-02-18 15:49:00	6 to 10 minutes	6 to 10 minutes	Satisfied	Headache	Physical Exam Skills	Physical	29	33	87.8788	Well Done	Yes	k	75
277	1	2011-01-18 14:38:00	1 to 5 minutes	1 to 5 minutes	Satisfied	Cough	Physical Exam Skills	Physical	15	17	88.2353	Well Done	Yes	k	75
610	1	2011-01-13 09:20:00	Over 15 minutes	6 to 10 minutes	Satisfied	Chest Pain	Physical Exam Skills	Physical	27	30	90	Well Done	Yes	k	75
277	1	2011-02-15 12:57:00	6 to 10 minutes	6 to 10 minutes	Satisfied	Altered Mental Status	Physical Exam Skills	Physical Exam	37	40	92.5	Well Done	Yes	k	75
36	1	2011-01-25 14:07:00	6 to 10 minutes	6 to 10 minutes	Satisfied	Dyspnea	Physical Exam Skills	Physical	23	24	95.8333	Well Done	Yes	k	75
99	2	2011-07-28 07:23:00	11 to 15 minutes	Over 15 minutes	Neutral	CHF	Physical Exam Skills	Physical	19	24	79.1667	Well Done	Yes	g	74
99	2	2011-07-28 07:15:00	11 to 15 minutes	11 to 15 minutes	Neutral	Headache	History Taking Skills	History	34	41	82.9268	Needs Improvement	No	g	74
476	2	2011-07-28 13:39:00	Over 15 minutes	Over 15 minutes	Satisfied	COPD/Asthma	History Taking Skills	History	27	37	72.973	Needs Improvement	No	g	74
99	2	2011-08-23 17:17:00	Over 15 minutes	Over 15 minutes	Satisfied	Joint Pain	History Taking Skills	History	32	43	74.4186	Not Done	Yes	g	74
99	2	2011-08-01 16:06:00	Over 15 minutes	Over 15 minutes	Satisfied	Abdominal Pain	Physical Exam Skills	Physical Exam	19	25	76	Needs Improvement	No	g	74
99	2	2011-08-08 16:06:00	Over 15 minutes	Over 15 minutes	Satisfied	Dyspnea	Communication Skills	Case Presentation	13	16	81.25	Well Done	Yes	g	74
476	2	2011-07-28 17:03:00	11 to 15 minutes	Over 15 minutes	Satisfied	Altered Mental Status	History Taking Skills	History	26	31	83.871	Well Done	Yes	g	74
476	2	2011-07-28 14:03:00	Over 15 minutes	Over 15 minutes	Satisfied	Chest Pain	History Taking Skills	History	38	44	86.3636	Well Done	Yes	g	74
99	2	2011-08-08 16:11:00	Over 15 minutes	11 to 15 minutes	Satisfied	Hypertension	Physical Exam Skills	HTN: Physical exam	40	45	88.8889	Needs Improvement	No	g	74
500	3	2010-09-01 11:57:00	Over 15 minutes	Over 15 minutes	Highly Dissatisfied	COPD/Asthma	Physical Exam Skills	Physical	6	8	75	Needs Improvement	No		73
163	3	2010-10-07 11:11:00	6 to 10 minutes	6 to 10 minutes	Highly Satisfied	Abdominal Pain	Physical Exam Skills	Physical Exam	16	20	80	Well Done	No		73
500	3	2010-09-07 08:30:00	Over 15 minutes	Over 15 minutes	Highly Satisfied	Altered Mental Status	History Taking Skills	History	22	24	91.6667	Well Done	Yes		73
5376	3	2010-10-15 13:33:00	Over 15 minutes	Over 15 minutes	Satisfied	Hypertension	Physical Exam Skills	HTN: Physical exam	15	25	60	Needs Improvement	No		73
500	3	2010-09-08 11:51:00	Over 15 minutes	Over 15 minutes	Satisfied	Joint Pain	History Taking Skills	History	24	36	66.6667	Needs Improvement	Yes		73
500	3	2010-09-07 12:14:00	Over 15 minutes	Over 15 minutes	Satisfied	Cough	Communication Skills	Case Pres	12	17	70.5882	Well Done	Yes		73
500	3	2010-09-13 12:32:00	Over 15 minutes	Over 15 minutes	Satisfied	Chest Pain	History Taking Skills	History	37	46	80.4348	Needs Improvement	Yes		73
163	3	2010-10-04 13:32:00	Over 15 minutes	Over 15 minutes	Satisfied	Diabetes	Physical Exam Skills	Physical	12	14	85.7143	Well Done	No		73
4850	3	2010-09-27 13:23:00	Over 15 minutes	Over 15 minutes	Satisfied	Joint Pain	Physical Exam Skills	PE	9	10	90	Well Done	No		73
4850	3	2010-09-22 12:45:00	Over 15 minutes	11 to 15 minutes	Satisfied	Abdominal Pain	Communication Skills	Case Pres	16	16	100	Well Done	Yes		73
53	4	2011-02-22 10:17:00	6 to 10 minutes	1 to 5 minutes	Highly Satisfied	Cough	Physical Exam Skills	Physical	13	17	76.4706	Needs Improvement	Yes	l	74
53	4	2011-02-15 12:09:00	6 to 10 minutes	1 to 5 minutes	Highly Satisfied	Joint Pain	Physical Exam Skills	PE	11	13	84.6154	Well Done	No	l	74
102	4	2011-01-24 09:36:00	6 to 10 minutes	6 to 10 minutes	Neutral	Abdominal Pain	Communication Skills	Case Pres	9	16	56.25	Needs Improvement	No	l	74
53	4	2011-02-16 09:58:00	1 to 5 minutes	1 to 5 minutes	Satisfied	Back pain	Physical Exam Skills	Physical Exam	9	18	50	Needs Improvement	No	l	74
102	4	2011-01-31 10:16:00	11 to 15 minutes	6 to 10 minutes	Satisfied	Dyspnea	History Taking Skills	History	18	33	54.5455	Needs Improvement	No	l	74
102	4	2011-01-21 09:32:00	6 to 10 minutes	6 to 10 minutes	Satisfied	CHF	Physical Exam Skills	Physical	29	50	58	Needs Improvement	No	l	74
102	4	2011-01-25 10:18:00	6 to 10 minutes	1 to 5 minutes	Satisfied	Chest Pain	Communication Skills	Case Pres	12	17	70.5882	Well Done	Yes	l	74
984	4	2011-01-26 11:44:00	6 to 10 minutes	1 to 5 minutes	Satisfied	Abdominal Pain	Physical Exam Skills	Physical Exam	16	20	80	Well Done	No	l	74
53	4	2011-02-15 10:02:00	6 to 10 minutes	1 to 5 minutes	Satisfied	Clinical Skills	Physical Exam Skills	Clinical Skills: CV Exam	16	19	84.2105	Well Done	Yes	l	74
809	5	2011-09-20 13:18:00	6 to 10 minutes	6 to 10 minutes	Neutral	Altered Mental Status	History Taking Skills	History	41	48	85.4167	Needs Improvement	No	l	71
148	5	2011-09-28 14:39:00	6 to 10 minutes	6 to 10 minutes	Satisfied	COPD/Asthma	Physical Exam Skills	Physical	14	19	73.6842	Needs Improvement	No	l	71
602	5	2011-09-22 12:23:00	6 to 10 minutes	6 to 10 minutes	Satisfied	Anemia	History Taking Skills	History	35	47	74.4681	Needs Improvement	No	l	71
485	5	2011-10-06 11:22:00	11 to 15 minutes	11 to 15 minutes	Satisfied	Abdominal Pain	History Taking Skills	Abd Pain: History	36	43	83.7209	Well Done	Yes	l	71
485	5	2011-09-30 19:12:00	11 to 15 minutes	6 to 10 minutes	Satisfied	Depression/Psych	Communication Skills	Case Pres	14	16	87.5	Well Done	Yes	l	71
485	5	2011-10-05 13:29:00	6 to 10 minutes	6 to 10 minutes	Satisfied	CHF	History Taking Skills	History	32	36	88.8889	Not Done	No	l	71
513	5	2011-09-20 15:30:00	Over 15 minutes	Over 15 minutes	Satisfied	Altered Mental Status	History Taking Skills	History	29	31	93.5484	Well Done	Yes	l	71
809	5	2011-09-19 10:00:00	11 to 15 minutes	6 to 10 minutes	Satisfied	Abdominal Pain	Communication Skills	Case Pres	15	16	93.75	Well Done	Yes	l	71
809	5	2011-09-21 11:38:00	6 to 10 minutes	6 to 10 minutes	Satisfied	Chest Pain	Communication Skills	Case Pres	16	17	94.1176	Well Done	Yes	l	71
485	5	2011-10-05 10:44:00	6 to 10 minutes	6 to 10 minutes	Satisfied	Chest Pain	History Taking Skills	History	43	44	97.7273	Well Done	Yes	l	71
477	6	2010-12-02 17:04:00	11 to 15 minutes	11 to 15 minutes	Highly Satisfied	CHF	Physical Exam Skills	Physical	25	31	80.6452	Well Done	Yes	k	80
477	6	2010-11-21 11:39:00	11 to 15 minutes	11 to 15 minutes	Highly Satisfied	Liver Dz	Physical Exam Skills	Liver Disease: Physical Exam	23	28	82.1429	Well Done	Yes	k	80
477	6	2010-11-08 15:13:00	Over 15 minutes	6 to 10 minutes	Highly Satisfied	Abdominal Pain	Physical Exam Skills	Physical Exam	26	31	83.871	Well Done	Yes	k	80
477	6	2010-11-21 12:09:00	11 to 15 minutes	6 to 10 minutes	Highly Satisfied	Clinical Skills	Communication Skills	Substance Use Disorders	18	21	85.7143	Well Done	Yes	k	80
477	6	2010-11-08 16:59:00	Over 15 minutes	11 to 15 minutes	Highly Satisfied	Hypertension	Physical Exam Skills	HTN: Physical exam	30	34	88.2353	Well Done	Yes	k	80
477	6	2010-11-21 12:06:00	11 to 15 minutes	11 to 15 minutes	Highly Satisfied	GI Bleed	Physical Exam Skills	Physical	26	29	89.6552	Well Done	Yes	k	80
477	6	2010-11-08 16:02:00	Over 15 minutes	11 to 15 minutes	Highly Satisfied	Chest Pain	Physical Exam Skills	Physical	27	30	90	Well Done	Yes	k	80
477	6	2010-11-08 16:00:00	Over 15 minutes	11 to 15 minutes	Highly Satisfied	COPD/Asthma	Physical Exam Skills	Physical	19	21	90.4762	Needs Improvement	Yes	k	80
477	6	2010-11-08 16:57:00	Over 15 minutes	11 to 15 minutes	Highly Satisfied	Diabetes	Physical Exam Skills	Physical	19	21	90.4762	Well Done	Yes	k	80
477	6	2010-12-02 17:07:00	11 to 15 minutes	11 to 15 minutes	Highly Satisfied	Dyspnea	Physical Exam Skills	Physical	23	24	95.8333	Well Done	Yes	k	80
510	7	2010-11-21 19:32:00	11 to 15 minutes	11 to 15 minutes	Satisfied	Chest Pain	Physical Exam Skills	Physical	17	30	56.6667	Needs Improvement	No	f	61
512	7	2010-12-15 20:19:00	11 to 15 minutes	11 to 15 minutes	Satisfied	Liver Dz	Physical Exam Skills	Liver Disease: Physical Exam	18	28	64.2857	Well Done	Yes	f	61
510	7	2010-12-01 15:30:00	11 to 15 minutes	11 to 15 minutes	Satisfied	Abdominal Pain	Physical Exam Skills	Physical Exam	22	31	70.9677	Well Done	Yes	f	61
512	7	2010-12-15 20:18:00	11 to 15 minutes	11 to 15 minutes	Satisfied	Liver Dz	History Taking Skills	Liver Dz: History	28	37	75.6757	Needs Improvement	Yes	f	61
510	7	2010-11-21 19:35:00	6 to 10 minutes	6 to 10 minutes	Satisfied	Altered Mental Status	Communication Skills	Case Pres	14	17	82.3529	Well Done	Yes	f	61
512	7	2010-12-15 20:17:00	11 to 15 minutes	11 to 15 minutes	Satisfied	Liver Dz	Communication Skills	Liver Dz: Case Presentation	15	17	88.2353	Well Done	Yes	f	61
510	7	2010-11-21 19:31:00	11 to 15 minutes	11 to 15 minutes	Satisfied	Altered Mental Status	Physical Exam Skills	Physical Exam	36	40	90	Well Done	Yes	f	61
510	7	2010-12-01 15:32:00	11 to 15 minutes	11 to 15 minutes	Satisfied	COPD/Asthma	Physical Exam Skills	Physical	19	21	90.4762	Needs Improvement	Yes	f	61
512	7	2010-12-15 20:21:00	11 to 15 minutes	11 to 15 minutes	Satisfied	Abdominal Pain	Communication Skills	Case Pres	16	16	100	Well Done	Yes	f	61
510	7	2010-11-26 17:27:00	11 to 15 minutes	11 to 15 minutes	Satisfied	Chest Pain	Communication Skills	Case Pres	17	17	100	Well Done	Yes	f	61
1144	9	2011-07-21 04:48:00	6 to 10 minutes	1 to 5 minutes	Highly Satisfied	Chest Pain	History Taking Skills	History	32	47	68.0851	Not Done	No	g	81
1144	9	2011-07-26 13:28:00	6 to 10 minutes	1 to 5 minutes	Highly Satisfied	Diabetes	History Taking Skills	History	25	32	78.125	Needs Improvement	No	g	81
670	9	2011-07-29 05:56:00	Over 15 minutes	Over 15 minutes	Highly Satisfied	COPD/Asthma	History Taking Skills	History	31	37	83.7838	Well Done	Yes	g	81
99	9	2011-08-01 16:04:00	Over 15 minutes	Over 15 minutes	Highly Satisfied	Abdominal Pain	Physical Exam Skills	Physical Exam	21	25	84	Well Done	Yes	g	81
1144	9	2011-07-26 13:31:00	6 to 10 minutes	1 to 5 minutes	Highly Satisfied	Chest Pain	History Taking Skills	History	39	44	88.6364	Well Done	Yes	g	81
1144	9	2011-07-26 13:30:00	6 to 10 minutes	1 to 5 minutes	Highly Satisfied	Diabetes	Physical Exam Skills	Physical	18	19	94.7368	Needs Improvement	No	g	81
99	9	2011-08-01 16:17:00	Over 15 minutes	1 to 5 minutes	Neutral	Abdominal Pain	Communication Skills	Case Pres	15	16	93.75	Well Done	Yes	g	81
3757	9	2011-08-19 15:52:00	6 to 10 minutes	6 to 10 minutes	Satisfied	Cough	Physical Exam Skills	Physical	16	16	100	Well Done	Yes	g	81
99	9	2011-08-08 16:00:00	Over 15 minutes	Over 15 minutes	Satisfied	Joint Pain	Physical Exam Skills	PE	38	38	100	Well Done	Yes	g	81
48	10	2010-12-17 11:59:00	11 to 15 minutes	11 to 15 minutes	Highly Satisfied	Anemia	Communication Skills	Case Pres	16	16	100	Well Done	Yes	s	76
502	10	2010-12-13 13:04:00	Over 15 minutes	11 to 15 minutes	Highly Satisfied	Altered Mental Status	Communication Skills	Case Pres	17	17	100	Well Done	Yes	s	76
3685	10	2010-11-19 13:31:00	Over 15 minutes	6 to 10 minutes	Satisfied	Altered Mental Status	Physical Exam Skills	Physical Exam	27	42	64.2857	Needs Improvement	No	s	76
4711	10	2010-11-19 12:57:00	Over 15 minutes	6 to 10 minutes	Satisfied	Altered Mental Status	Physical Exam Skills	Physical Exam	30	40	75	Needs Improvement	Yes	s	76
473	10	2010-12-09 15:05:00	6 to 10 minutes	6 to 10 minutes	Satisfied	Abdominal Pain	Communication Skills	Case Pres	16	16	100	Well Done	Yes	s	76
518	11	2011-09-21 11:51:00	Over 15 minutes	Over 15 minutes	Highly Satisfied	Altered Mental Status	History Taking Skills	History	22	31	70.9677	Needs Improvement	No	g	74
232	11	2011-09-19 15:14:00	11 to 15 minutes	11 to 15 minutes	Highly Satisfied	Altered Mental Status	Physical Exam Skills	Physical Exam	36	37	97.2973	Well Done	Yes	g	74
518	11	2011-09-21 12:13:00	11 to 15 minutes	11 to 15 minutes	Highly Satisfied	Cough	Physical Exam Skills	Physical	11	11	100	Well Done	No	g	74
651	11	2011-09-19 15:54:00	11 to 15 minutes	11 to 15 minutes	Highly Satisfied	Abdominal Pain	Physical Exam Skills	Physical Exam	15	15	100	Well Done	No	g	74
651	11	2011-09-20 14:13:00	11 to 15 minutes	Over 15 minutes	Highly Satisfied	GI Bleed	Communication Skills	Case Presentation	17	17	100	Well Done	Yes	g	74
37	11	2011-10-01 17:24:00	Over 15 minutes	Over 15 minutes	Highly Satisfied	Altered Mental Status	History Taking Skills	History	31	31	100	Well Done	Yes	g	74
37	11	2011-10-01 17:32:00	Over 15 minutes	Over 15 minutes	Highly Satisfied	Altered Mental Status	Physical Exam Skills	Physical Exam	37	37	100	Well Done	Yes	g	74
37	11	2011-09-30 16:16:00	11 to 15 minutes	11 to 15 minutes	Satisfied	CHF	Physical Exam Skills	Physical	17	24	70.8333	Not Done	No	g	74
37	11	2011-09-30 16:09:00	11 to 15 minutes	11 to 15 minutes	Satisfied	Dyspnea	Physical Exam Skills	Physical	22	23	95.6522	Well Done	Yes	g	74
37	11	2011-09-30 16:13:00	11 to 15 minutes	11 to 15 minutes	Satisfied	Abdominal Pain	Physical Exam Skills	Physical Exam	25	25	100	Well Done	Yes	g	74
99	12	2010-09-13 15:14:00	6 to 10 minutes	11 to 15 minutes	Dissatisfied	CHF	Communication Skills	Case Pres	16	17	94.1176	Well Done	Yes		78
51	12	2010-09-10 07:34:00	Over 15 minutes	Over 15 minutes	Highly Satisfied	CHF	History Taking Skills	History	28	36	77.7778	Needs Improvement	Yes		78
620	12	2010-09-04 15:23:00	Over 15 minutes	Over 15 minutes	Highly Satisfied	COPD/Asthma	History Taking Skills	History	25	30	83.3333	Needs Improvement	Yes		78
620	12	2010-09-04 14:55:00	Over 15 minutes	Over 15 minutes	Highly Satisfied	COPD/Asthma	Communication Skills	Case Pres	12	14	85.7143	Well Done	Yes		78
572	12	2010-09-02 19:35:00	Over 15 minutes	Over 15 minutes	Highly Satisfied	Altered Mental Status	History Taking Skills	History	29	33	87.8788	Well Done	Yes		78
572	12	2010-09-02 20:40:00	Over 15 minutes	Over 15 minutes	Highly Satisfied	Altered Mental Status	Physical Exam Skills	Physical Exam	36	40	90	Well Done	Yes		78
620	12	2010-09-04 15:40:00	Over 15 minutes	Over 15 minutes	Highly Satisfied	COPD/Asthma	Physical Exam Skills	Physical	19	21	90.4762	Needs Improvement	Yes		78
51	12	2010-09-10 07:26:00	Over 15 minutes	Over 15 minutes	Highly Satisfied	CHF	Communication Skills	Case Pres	17	17	100	Well Done	Yes		78
572	12	2010-09-02 20:39:00	Over 15 minutes	Over 15 minutes	Highly Satisfied	Altered Mental Status	Communication Skills	Case Pres	17	17	100	Well Done	Yes		78
99	12	2010-09-07 15:13:00	11 to 15 minutes	6 to 10 minutes	Neutral	Abdominal Pain	Physical Exam Skills	Physical Exam	10	20	50	Needs Improvement	No		78
94	13	2010-10-19 12:05:00	1 to 5 minutes	6 to 10 minutes	Neutral	Joint Pain	Communication Skills	Case Presentation	14	17	82.3529	Well Done	Yes		77
99	13	2010-09-07 15:19:00	11 to 15 minutes	6 to 10 minutes	Neutral	Altered Mental Status	Communication Skills	Case Pres	16	17	94.1176	Well Done	Yes		77
94	13	2010-10-20 08:09:00	6 to 10 minutes	6 to 10 minutes	Satisfied	Back pain	Physical Exam Skills	Physical Exam	14	21	66.6667	Needs Improvement	Yes		77
94	13	2010-10-14 15:26:00	11 to 15 minutes	11 to 15 minutes	Satisfied	Abdominal Pain	History Taking Skills	Abd Pain: History	33	47	70.2128	Needs Improvement	Yes		77
94	13	2010-10-19 12:59:00	6 to 10 minutes	1 to 5 minutes	Satisfied	Joint Pain	History Taking Skills	History	38	47	80.8511	Needs Improvement	Yes		77
153	13	2010-09-21 11:03:00	6 to 10 minutes	6 to 10 minutes	Satisfied	Diabetes	History Taking Skills	History	28	33	84.8485	Well Done	Yes		77
153	13	2010-09-23 09:11:00	6 to 10 minutes	6 to 10 minutes	Satisfied	Diabetes	Physical Exam Skills	Physical	18	21	85.7143	Well Done	Yes		77
153	13	2010-09-23 10:07:00	11 to 15 minutes	11 to 15 minutes	Satisfied	Fluid Elyte Acid-base	History Taking Skills	History	19	22	86.3636	Well Done	Yes		77
153	13	2010-09-23 09:13:00	6 to 10 minutes	6 to 10 minutes	Satisfied	Headache	History Taking Skills	History	37	42	88.0952	Well Done	Yes		77
153	13	2010-09-23 10:06:00	11 to 15 minutes	11 to 15 minutes	Satisfied	Fluid Elyte Acid-base	Communication Skills	Case Presentation	17	17	100	Well Done	Yes		77
660	14	2011-10-06 14:24:00	6 to 10 minutes	6 to 10 minutes	Highly Dissatisfied	COPD/Asthma	Communication Skills	Case Pres	14	14	100	Well Done	Yes	f	91
484	14	2011-09-07 19:55:00	Over 15 minutes	6 to 10 minutes	Highly Satisfied	COPD/Asthma	History Taking Skills	History	31	37	83.7838	Well Done	Yes	f	91
4929	14	2011-09-15 18:41:00	Over 15 minutes	11 to 15 minutes	Highly Satisfied	Dyspnea	Communication Skills	Case Presentation	14	16	87.5	Well Done	Yes	f	91
660	14	2011-10-09 12:09:00	11 to 15 minutes	11 to 15 minutes	Neutral	Liver Dz	Physical Exam Skills	Liver Disease: Physical Exam	17	23	73.913	Not Done	No	f	91
3291	14	2011-09-03 20:30:00	Over 15 minutes	Over 15 minutes	Neutral	Headache	Physical Exam Skills	Physical	29	29	100	Well Done	Yes	f	91
484	14	2011-09-13 14:05:00	11 to 15 minutes	6 to 10 minutes	Satisfied	Abdominal Pain	Physical Exam Skills	Physical Exam	18	25	72	Needs Improvement	No	f	91
660	14	2011-10-06 14:28:00	11 to 15 minutes	11 to 15 minutes	Satisfied	COPD/Asthma	History Taking Skills	History	32	37	86.4865	Well Done	Yes	f	91
1050	14	2011-10-14 15:14:00	11 to 15 minutes	11 to 15 minutes	Satisfied	Diabetes	Physical Exam Skills	Physical	17	19	89.4737	Well Done	Yes	f	91
3291	14	2011-09-03 20:26:00	Over 15 minutes	Over 15 minutes	Satisfied	Chest Pain	History Taking Skills	History	43	44	97.7273	Well Done	Yes	f	91
82	14	2011-09-20 10:35:00	Over 15 minutes	6 to 10 minutes	Satisfied	Chest Pain	Communication Skills	Case Pres	17	17	100	Well Done	Yes	f	91
14	15	2012-03-16 07:58:00	Over 15 minutes	6 to 10 minutes	Highly Satisfied	GI Bleed	Physical Exam Skills	Physical	16	20	80	Well Done	No	g	81
289	15	2012-03-10 03:23:00	6 to 10 minutes	11 to 15 minutes	Highly Satisfied	COPD/Asthma	History Taking Skills	History	31	37	83.7838	Well Done	Yes	g	81
60	15	2012-03-04 07:28:00	Over 15 minutes	1 to 5 minutes	Highly Satisfied	Fluid Elyte Acid-base	Physical Exam Skills	PE	16	16	100	Well Done	Yes	g	81
99	15	2012-04-16 23:26:00	11 to 15 minutes	11 to 15 minutes	Satisfied	Abdominal Pain	Physical Exam Skills	Physical Exam	6	15	40	Needs Improvement	No	g	81
99	15	2012-04-02 16:16:00	Over 15 minutes	Over 15 minutes	Satisfied	Hypertension	Physical Exam Skills	HTN: Physical exam	13	23	56.5217	Well Done	No	g	81
99	15	2012-03-26 14:38:00	Over 15 minutes	Over 15 minutes	Satisfied	Clinical Skills	Physical Exam Skills	Clinical Skills: CV Exam	10	16	62.5	Well Done	Yes	g	81
99	15	2012-04-16 23:30:00	6 to 10 minutes	6 to 10 minutes	Satisfied	Anemia	Communication Skills	Case Pres	11	16	68.75	Well Done	Yes	g	81
99	15	2012-03-19 14:27:00	11 to 15 minutes	11 to 15 minutes	Satisfied	CHF	Physical Exam Skills	Physical	19	24	79.1667	Well Done	Yes	g	81
99	15	2012-04-10 20:35:00	6 to 10 minutes	6 to 10 minutes	Satisfied	Anemia	Communication Skills	Case Pres	13	16	81.25	Well Done	Yes	g	81
99	15	2012-03-19 14:48:00	6 to 10 minutes	1 to 5 minutes	Satisfied	CHF	Communication Skills	Case Pres	14	17	82.3529	Well Done	Yes	g	81
2346	16	2011-08-02 15:48:00	Over 15 minutes	Over 15 minutes	Highly Satisfied	COPD/Asthma	History Taking Skills	History	22	37	59.4595	Needs Improvement	No	g	75
670	16	2011-08-11 15:38:00	11 to 15 minutes	6 to 10 minutes	Highly Satisfied	Chest Pain	History Taking Skills	History	38	44	86.3636	Well Done	Yes	g	75
2346	16	2011-07-27 10:56:00	Over 15 minutes	Over 15 minutes	Highly Satisfied	Fluid Elyte Acid-base	History Taking Skills	History	21	21	100	Well Done	Yes	g	75
37	16	2011-07-28 14:16:00	6 to 10 minutes	6 to 10 minutes	Satisfied	Dyspnea	Physical Exam Skills	Physical	17	23	73.913	Well Done	Yes	g	75
670	16	2011-08-13 16:35:00	11 to 15 minutes	6 to 10 minutes	Satisfied	Chest Pain	Physical Exam Skills	Physical	24	27	88.8889	Well Done	Yes	g	75
37	16	2011-08-09 14:50:00	6 to 10 minutes	6 to 10 minutes	Satisfied	Dyspnea	Physical Exam Skills	Physical	21	23	91.3043	Well Done	Yes	g	75
37	16	2011-08-09 14:53:00	6 to 10 minutes	6 to 10 minutes	Satisfied	Altered Mental Status	Physical Exam Skills	Physical Exam	9	9	100	Well Done	No	g	75
37	16	2011-08-09 13:57:00	6 to 10 minutes	6 to 10 minutes	Satisfied	Liver Dz	Physical Exam Skills	Liver Disease: Physical Exam	23	23	100	Well Done	Yes	g	75
37	16	2011-07-18 14:58:00	6 to 10 minutes	11 to 15 minutes	Satisfied	Altered Mental Status	History Taking Skills	History	31	31	100	Well Done	Yes	g	75
37	16	2011-07-18 15:01:00	6 to 10 minutes	11 to 15 minutes	Satisfied	Altered Mental Status	Physical Exam Skills	Physical Exam	37	37	100	Well Done	Yes	g	75
143	17	2011-08-07 07:55:00	11 to 15 minutes	1 to 5 minutes	Highly Satisfied	Abdominal Pain	Communication Skills	Case Pres	13	16	81.25	Well Done	Yes	g	78
651	17	2011-07-22 14:53:00	11 to 15 minutes	11 to 15 minutes	Highly Satisfied	Dyspnea	History Taking Skills	History	38	40	95	Needs Improvement	No	g	78
651	17	2011-07-22 14:49:00	11 to 15 minutes	11 to 15 minutes	Highly Satisfied	Dyspnea	Physical Exam Skills	Physical	22	23	95.6522	Well Done	Yes	g	78
652	17	2011-08-06 20:46:00	Over 15 minutes	Over 15 minutes	Highly Satisfied	CHF	Communication Skills	Case Pres	17	17	100	Well Done	Yes	g	78
651	17	2011-07-22 14:45:00	11 to 15 minutes	6 to 10 minutes	Highly Satisfied	Abdominal Pain	Physical Exam Skills	Physical Exam	25	25	100	Well Done	Yes	g	78
651	17	2011-07-22 14:52:00	Over 15 minutes	11 to 15 minutes	Highly Satisfied	Dyspnea	History Taking Skills	History	40	40	100	Well Done	Yes	g	78
99	17	2011-07-28 07:15:00	6 to 10 minutes	6 to 10 minutes	Neutral	COPD/Asthma	Communication Skills	Case Pres	12	14	85.7143	Well Done	Yes	g	78
2506	17	2011-08-04 02:47:00	6 to 10 minutes	1 to 5 minutes	Satisfied	GI Bleed	Communication Skills	Case Presentation	17	17	100	Well Done	Yes	g	78
2506	17	2011-08-04 02:52:00	6 to 10 minutes	1 to 5 minutes	Satisfied	Diabetes	Communication Skills	Case Presentation	17	17	100	Well Done	Yes	g	78
652	17	2011-08-07 08:43:00	6 to 10 minutes	11 to 15 minutes	Satisfied	Altered Mental Status	History Taking Skills	History	31	31	100	Well Done	Yes	g	78
4820	18	2011-10-19 12:55:00	Over 15 minutes	6 to 10 minutes	Highly Satisfied	Cough	Communication Skills	Case Pres	15	17	88.2353	Well Done	Yes	l	66
496	18	2011-09-22 16:29:00	6 to 10 minutes	1 to 5 minutes	Highly Satisfied	COPD/Asthma	Physical Exam Skills	Physical	18	19	94.7368	Needs Improvement	No	l	66
496	18	2011-09-23 11:09:00	6 to 10 minutes	6 to 10 minutes	Highly Satisfied	Back pain	History Taking Skills	History	31	32	96.875	Well Done	Yes	l	66
496	18	2011-09-21 11:34:00	6 to 10 minutes	1 to 5 minutes	Highly Satisfied	Abdominal Pain	Physical Exam Skills	Physical Exam	15	15	100	Well Done	No	l	66
759	18	2011-09-23 13:57:00	11 to 15 minutes	1 to 5 minutes	Neutral	Dyspnea	Communication Skills	Case Presentation	13	16	81.25	Well Done	Yes	l	66
759	18	2011-09-26 13:28:00	6 to 10 minutes	1 to 5 minutes	Neutral	COPD/Asthma	Communication Skills	Case Pres	12	14	85.7143	Well Done	Yes	l	66
759	18	2011-09-23 19:16:00	6 to 10 minutes	1 to 5 minutes	Neutral	Altered Mental Status	Communication Skills	Case Pres	17	17	100	Well Done	Yes	l	66
105	18	2011-10-07 12:54:00	11 to 15 minutes	11 to 15 minutes	Satisfied	Altered Mental Status	History Taking Skills	History	22	31	70.9677	Needs Improvement	No	l	66
105	18	2011-10-05 12:20:00	11 to 15 minutes	6 to 10 minutes	Satisfied	Chest Pain	Communication Skills	Case Pres	16	17	94.1176	Well Done	Yes	l	66
148	18	2011-09-28 14:43:00	Over 15 minutes	Over 15 minutes	Satisfied	Dyspnea	Physical Exam Skills	Physical	9	9	100	Well Done	No	l	66
1044	19	2011-08-05 11:18:00	6 to 10 minutes	6 to 10 minutes	Highly Satisfied	Depression/Psych	History Taking Skills	History	41	43	95.3488	Well Done	Yes	m	71
73	19	2011-07-28 19:06:00	1 to 5 minutes	1 to 5 minutes	Highly Satisfied	Chest Pain	Communication Skills	Case Pres	17	17	100	Well Done	Yes	m	71
1044	19	2011-08-03 12:20:00	11 to 15 minutes	1 to 5 minutes	Highly Satisfied	COPD/Asthma	History Taking Skills	History	19	19	100	Well Done	No	m	71
1044	19	2011-08-08 11:23:00	11 to 15 minutes	11 to 15 minutes	Highly Satisfied	Diabetes	Physical Exam Skills	Physical	19	19	100	Well Done	Yes	m	71
4982	19	2011-07-14 11:55:00	Over 15 minutes	Over 15 minutes	Highly Satisfied	Altered Mental Status	Physical Exam Skills	Physical Exam	28	28	100	Well Done	No	m	71
1044	19	2011-08-08 09:57:00	6 to 10 minutes	1 to 5 minutes	Highly Satisfied	Back pain	History Taking Skills	History	32	32	100	Well Done	Yes	m	71
73	19	2011-07-28 19:04:00	Over 15 minutes	6 to 10 minutes	Highly Satisfied	Abdominal Pain	History Taking Skills	Abd Pain: History	43	43	100	Well Done	Yes	m	71
834	19	2011-08-22 09:28:00	11 to 15 minutes	1 to 5 minutes	Satisfied	Abdominal Pain	Physical Exam Skills	Physical Exam	10	25	40	Needs Improvement	No	m	71
998	19	2011-07-24 16:48:00	6 to 10 minutes	1 to 5 minutes	Satisfied	CHF	Physical Exam Skills	Physical	18	24	75	Not Done	No	m	71
998	19	2011-07-24 16:46:00	6 to 10 minutes	1 to 5 minutes	Satisfied	COPD/Asthma	Physical Exam Skills	Physical	12	12	100	Well Done	No	m	71
4939	20	2010-12-14 15:02:00	Over 15 minutes	6 to 10 minutes	Neutral	Dyspnea	Communication Skills	Case Presentation	12	16	75	Well Done	Yes	u	71
5672	20	2010-11-16 23:08:00	Over 15 minutes	Over 15 minutes	Satisfied	CHF	History Taking Skills	History	26	36	72.2222	Well Done	Yes	u	71
4939	20	2010-12-15 11:39:00	Over 15 minutes	Over 15 minutes	Satisfied	COPD/Asthma	Physical Exam Skills	Physical	19	21	90.4762	Needs Improvement	Yes	u	71
1034	20	2010-11-02 16:17:00	11 to 15 minutes	11 to 15 minutes	Satisfied	Fluid Elyte Acid-base	History Taking Skills	History	21	22	95.4545	Well Done	Yes	u	71
1325	20	2010-12-16 10:33:00	6 to 10 minutes	11 to 15 minutes	Satisfied	Diabetes	Communication Skills	Case Presentation	17	17	100	Well Done	Yes	u	71
4852	21	2010-09-30 14:15:00	Over 15 minutes	11 to 15 minutes	Highly Satisfied	Chest Pain	History Taking Skills	History	38	46	82.6087	Well Done	Yes		77
4852	21	2010-09-30 14:39:00	Over 15 minutes	Over 15 minutes	Highly Satisfied	Fluid Elyte Acid-base	History Taking Skills	History	20	22	90.9091	Well Done	Yes		77
37	21	2010-09-20 14:29:00	6 to 10 minutes	6 to 10 minutes	Satisfied	Cough	History Taking Skills	History	25	32	78.125	Well Done	Yes		77
943	21	2010-09-26 20:24:00	11 to 15 minutes	11 to 15 minutes	Satisfied	Chest Pain	Physical Exam Skills	Physical	24	30	80	Well Done	Yes		77
504	21	2010-09-30 07:34:00	11 to 15 minutes	11 to 15 minutes	Satisfied	Liver Dz	Physical Exam Skills	Liver Disease: Physical Exam	23	28	82.1429	Needs Improvement	No		77
504	21	2010-09-30 07:37:00	11 to 15 minutes	6 to 10 minutes	Satisfied	Liver Dz	Communication Skills	Liver Dz: Case Presentation	14	17	82.3529	Well Done	Yes		77
37	21	2010-09-30 15:50:00	11 to 15 minutes	6 to 10 minutes	Satisfied	Dyspnea	Physical Exam Skills	Physical	17	20	85	Well Done	Yes		77
37	21	2010-09-20 13:40:00	6 to 10 minutes	6 to 10 minutes	Satisfied	Dyspnea	Physical Exam Skills	Physical	21	24	87.5	Well Done	Yes		77
51	21	2010-09-26 20:50:00	1 to 5 minutes	1 to 5 minutes	Satisfied	Chest Pain	Communication Skills	Case Pres	17	17	100	Well Done	Yes		77
4852	21	2010-09-30 14:43:00	Over 15 minutes	Over 15 minutes	Satisfied	Fluid Elyte Acid-base	Communication Skills	Case Presentation	17	17	100	Well Done	Yes		77
3392	22	2011-01-26 14:22:00	Over 15 minutes	6 to 10 minutes	Highly Dissatisfied	Clinical Skills	Physical Exam Skills	Clinical Skills: CV Exam	31	39	79.4872	Needs Improvement	Yes	f	85
3031	22	2011-01-26 13:22:00	6 to 10 minutes	11 to 15 minutes	Highly Satisfied	Dysuria	History Taking Skills	History	19	23	82.6087	Well Done	Yes	f	85
116	22	2011-01-24 09:00:00	6 to 10 minutes	1 to 5 minutes	Highly Satisfied	Abdominal Pain	Physical Exam Skills	Physical Exam	26	31	83.871	Well Done	Yes	f	85
3031	22	2011-01-26 13:25:00	Over 15 minutes	11 to 15 minutes	Highly Satisfied	Hypertension	Physical Exam Skills	HTN: Physical exam	29	34	85.2941	Well Done	Yes	f	85
3392	22	2011-01-28 16:49:00	6 to 10 minutes	6 to 10 minutes	Highly Satisfied	Dyspnea	Physical Exam Skills	Physical	19	20	95	Well Done	Yes	f	85
116	22	2011-01-28 16:40:00	1 to 5 minutes	1 to 5 minutes	Highly Satisfied	Anemia	Communication Skills	Case Pres	16	16	100	Well Done	Yes	f	85
116	22	2011-01-28 16:44:00	6 to 10 minutes	6 to 10 minutes	Highly Satisfied	Abdominal Pain	Communication Skills	Case Pres	16	16	100	Well Done	Yes	f	85
116	22	2011-01-28 16:42:00	6 to 10 minutes	1 to 5 minutes	Highly Satisfied	Liver Dz	Communication Skills	Liver Dz: Case Presentation	17	17	100	Well Done	Yes	f	85
4734	22	2011-01-28 14:49:00	Over 15 minutes	Over 15 minutes	Satisfied	Headache	Physical Exam Skills	Physical	27	33	81.8182	Well Done	Yes	f	85
533	23	2010-09-27 15:31:00	11 to 15 minutes	6 to 10 minutes	Satisfied	Chest Pain	Physical Exam Skills	Physical	18	30	60	Needs Improvement	Yes		77
502	23	2010-09-25 21:44:00	6 to 10 minutes	6 to 10 minutes	Satisfied	Abdominal Pain	Physical Exam Skills	Physical Exam	21	31	67.7419	Needs Improvement	No		77
533	23	2010-09-28 20:56:00	11 to 15 minutes	6 to 10 minutes	Satisfied	Abdominal Pain	History Taking Skills	Abd Pain: History	35	47	74.4681	Well Done	Yes		77
533	23	2010-09-28 20:59:00	11 to 15 minutes	6 to 10 minutes	Satisfied	Abdominal Pain	Physical Exam Skills	Physical Exam	25	31	80.6452	Well Done	Yes		77
533	23	2010-09-28 21:01:00	11 to 15 minutes	6 to 10 minutes	Satisfied	Abdominal Pain	Physical Exam Skills	Physical Exam	26	31	83.871	Well Done	Yes		77
533	23	2010-09-27 15:24:00	11 to 15 minutes	6 to 10 minutes	Satisfied	Chest Pain	History Taking Skills	History	43	46	93.4783	Well Done	Yes		77
3392	24	2011-07-23 13:40:00	Over 15 minutes	Over 15 minutes	Highly Satisfied	CHF	Physical Exam Skills	Physical	8	8	100	Well Done	No	f	75
3392	24	2011-07-23 13:44:00	Over 15 minutes	Over 15 minutes	Highly Satisfied	CHF	Communication Skills	Case Pres	17	17	100	Well Done	Yes	f	75
75	24	2011-07-29 09:28:00	11 to 15 minutes	1 to 5 minutes	Highly Satisfied	Abdominal Pain	Physical Exam Skills	Physical Exam	25	25	100	Well Done	Yes	f	75
3392	24	2011-07-23 13:33:00	Over 15 minutes	Over 15 minutes	Highly Satisfied	CHF	History Taking Skills	History	36	36	100	Well Done	Yes	f	75
3392	24	2011-07-22 09:59:00	Over 15 minutes	6 to 10 minutes	Highly Satisfied	Clinical Skills	Physical Exam Skills	Clinical Skills: Neurologic Exam	69	69	100	Well Done	Yes	f	75
75	24	2011-07-29 12:05:00	11 to 15 minutes	1 to 5 minutes	Satisfied	Back pain	History Taking Skills	History	28	32	87.5	Needs Improvement	No	f	75
75	24	2011-07-29 12:02:00	1 to 5 minutes	1 to 5 minutes	Satisfied	Diabetes	Communication Skills	Case Presentation	17	17	100	Well Done	Yes	f	75
75	24	2011-07-29 12:07:00	6 to 10 minutes	1 to 5 minutes	Satisfied	Back pain	Physical Exam Skills	Physical Exam	17	17	100	Well Done	Yes	f	75
75	24	2011-07-29 11:53:00	11 to 15 minutes	1 to 5 minutes	Satisfied	Diabetes	Physical Exam Skills	Physical	19	19	100	Well Done	Yes	f	75
75	24	2011-07-29 11:46:00	Over 15 minutes	6 to 10 minutes	Satisfied	Diabetes	History Taking Skills	History	32	32	100	Well Done	Yes	f	75
106	25	2012-03-02 14:51:00	6 to 10 minutes	6 to 10 minutes	Highly Satisfied	COPD/Asthma	Physical Exam Skills	Physical	16	19	84.2105	Well Done	No	g	79
4944	25	2012-03-17 07:58:00	11 to 15 minutes	11 to 15 minutes	Highly Satisfied	Headache	Physical Exam Skills	Physical	27	29	93.1034	Well Done	Yes	g	79
106	25	2012-03-01 14:47:00	11 to 15 minutes	6 to 10 minutes	Highly Satisfied	Abdominal Pain	Physical Exam Skills	Physical Exam	15	15	100	Well Done	No	g	79
99	25	2012-04-02 16:15:00	Over 15 minutes	Over 15 minutes	Satisfied	Hypertension	Physical Exam Skills	HTN: Physical exam	10	14	71.4286	Well Done	No	g	79
4856	25	2012-04-02 13:43:00	6 to 10 minutes	6 to 10 minutes	Satisfied	Dyspnea	Physical Exam Skills	Physical	9	12	75	Well Done	No	g	79
99	25	2012-03-26 14:37:00	6 to 10 minutes	6 to 10 minutes	Satisfied	Clinical Skills	Physical Exam Skills	Clinical Skills: CV Exam	12	16	75	Well Done	Yes	g	79
272	25	2012-03-23 04:08:00	11 to 15 minutes	11 to 15 minutes	Satisfied	Headache	Physical Exam Skills	Physical	23	29	79.3103	Well Done	Yes	g	79
99	25	2012-03-05 15:06:00	11 to 15 minutes	11 to 15 minutes	Satisfied	Dyspnea	Physical Exam Skills	Physical	22	23	95.6522	Well Done	Yes	g	79
99	25	2012-03-05 14:55:00	11 to 15 minutes	11 to 15 minutes	Satisfied	Fluid Elyte Acid-base	Physical Exam Skills	PE	16	16	100	Well Done	Yes	g	79
4944	25	2012-03-17 07:53:00	Over 15 minutes	Over 15 minutes	Satisfied	Anemia	Communication Skills	Case Pres	16	16	100	Well Done	Yes	g	79
989	27	2011-07-25 13:05:00	Over 15 minutes	6 to 10 minutes	Highly Satisfied	Depression/Psych	Communication Skills	Case Pres	16	16	100	Well Done	Yes	k	83
989	27	2011-07-18 11:35:00	11 to 15 minutes	1 to 5 minutes	Highly Satisfied	Diabetes	Physical Exam Skills	Physical	19	19	100	Well Done	Yes	k	83
479	27	2011-07-22 08:06:00	11 to 15 minutes	11 to 15 minutes	Highly Satisfied	Back pain	Communication Skills	Communication	23	23	100	Well Done	Yes	k	83
989	27	2011-07-19 09:58:00	11 to 15 minutes	11 to 15 minutes	Highly Satisfied	Back pain	History Taking Skills	History	32	32	100	Well Done	Yes	k	83
479	27	2011-07-22 08:01:00	11 to 15 minutes	11 to 15 minutes	Highly Satisfied	Clinical Skills	Physical Exam Skills	Clinical Skills: Neurologic Exam	69	69	100	Well Done	Yes	k	83
989	27	2011-07-19 10:20:00	11 to 15 minutes	11 to 15 minutes	Satisfied	Back pain	Communication Skills	Communication	21	23	91.3043	Well Done	Yes	k	83
#NULL!	28	2010-11-18 12:05:00	11 to 15 minutes	6 to 10 minutes	Highly Satisfied	Headache	Physical Exam Skills	Physical	22	33	66.6667	Needs Improvement	Yes	k	78
129	28	2010-11-18 11:58:00	11 to 15 minutes	1 to 5 minutes	Highly Satisfied	Back pain	Physical Exam Skills	Physical Exam	15	21	71.4286	Well Done	Yes	k	78
#NULL!	28	2010-11-18 12:01:00	11 to 15 minutes	6 to 10 minutes	Highly Satisfied	Abdominal Pain	Physical Exam Skills	Physical Exam	25	31	80.6452	Well Done	Yes	k	78
129	28	2010-11-18 11:55:00	11 to 15 minutes	1 to 5 minutes	Highly Satisfied	Back pain	History Taking Skills	History	27	33	81.8182	Well Done	Yes	k	78
129	28	2010-11-18 11:53:00	11 to 15 minutes	1 to 5 minutes	Highly Satisfied	Back pain	Communication Skills	Communication	20	23	86.9565	Well Done	Yes	k	78
474	28	2010-12-09 14:00:00	11 to 15 minutes	1 to 5 minutes	Highly Satisfied	COPD/Asthma	Physical Exam Skills	Physical	19	21	90.4762	Needs Improvement	Yes	k	78
474	28	2010-12-09 13:58:00	11 to 15 minutes	1 to 5 minutes	Highly Satisfied	Altered Mental Status	Physical Exam Skills	Physical Exam	37	40	92.5	Well Done	Yes	k	78
129	28	2010-11-15 18:02:00	Over 15 minutes	1 to 5 minutes	Highly Satisfied	Back pain	Communication Skills	Communication	1	1	100	Not Done	No	k	78
50	28	2010-11-18 11:49:00	6 to 10 minutes	1 to 5 minutes	Satisfied	Diabetes	Physical Exam Skills	Physical	17	21	80.9524	Well Done	Yes	k	78
199	29	2011-09-12 17:39:00	Over 15 minutes	11 to 15 minutes	Highly Satisfied	Liver Dz	Physical Exam Skills	Liver Disease: Physical Exam	20	23	86.9565	Not Done	No	k	94
129	29	2011-09-29 13:14:00	Over 15 minutes	11 to 15 minutes	Highly Satisfied	Cough	Communication Skills	Case Pres	15	17	88.2353	Well Done	Yes	k	94
251	29	2011-10-03 16:43:00	Over 15 minutes	1 to 5 minutes	Highly Satisfied	CHF	Communication Skills	Case Pres	17	17	100	Well Done	Yes	k	94
199	29	2011-09-13 16:43:00	6 to 10 minutes	11 to 15 minutes	Satisfied	Clinical Skills	Communication Skills	Smoking Cessation	6	10	60	Needs Improvement	Yes	k	94
480	29	2011-09-04 23:27:00	11 to 15 minutes	11 to 15 minutes	Satisfied	Clinical Skills	Physical Exam Skills	HEENT / NECK Exam	33	44	75	Not Done	Yes	k	94
480	29	2011-10-04 17:42:00	Over 15 minutes	11 to 15 minutes	Satisfied	Diabetes	Communication Skills	Case Presentation	14	17	82.3529	Well Done	Yes	k	94
4817	29	2011-09-29 16:13:00	Over 15 minutes	6 to 10 minutes	Satisfied	Joint Pain	Communication Skills	Case Presentation	16	17	94.1176	Well Done	Yes	k	94
251	29	2011-10-04 09:29:00	Over 15 minutes	6 to 10 minutes	Satisfied	Chest Pain	Communication Skills	Case Pres	17	17	100	Well Done	Yes	k	94
477	29	2011-09-22 18:38:00	Over 15 minutes	6 to 10 minutes	Satisfied	Hypertension	Communication Skills	Case Presentation	17	17	100	Well Done	Yes	k	94
50	30	2010-10-01 00:32:00	11 to 15 minutes	6 to 10 minutes	Highly Satisfied	Chest Pain	Physical Exam Skills	Physical	21	30	70	Well Done	Yes		71
296	30	2010-10-21 18:50:00	6 to 10 minutes	6 to 10 minutes	Highly Satisfied	GI Bleed	Physical Exam Skills	Physical	21	29	72.4138	Needs Improvement	Yes		71
542	30	2010-09-26 20:04:00	Over 15 minutes	1 to 5 minutes	Highly Satisfied	Altered Mental Status	Physical Exam Skills	Physical Exam	30	40	75	Needs Improvement	Yes		71
595	30	2010-10-19 08:25:00	11 to 15 minutes	1 to 5 minutes	Highly Satisfied	Abdominal Pain	History Taking Skills	Abd Pain: History	38	47	80.8511	Well Done	Yes		71
542	30	2010-10-19 08:23:00	6 to 10 minutes	6 to 10 minutes	Highly Satisfied	Liver Dz	Physical Exam Skills	Liver Disease: Physical Exam	23	28	82.1429	Well Done	Yes		71
296	30	2010-10-21 18:53:00	6 to 10 minutes	1 to 5 minutes	Highly Satisfied	Diabetes	Physical Exam Skills	Physical	18	21	85.7143	Well Done	Yes		71
552	30	2010-10-15 06:39:00	11 to 15 minutes	1 to 5 minutes	Highly Satisfied	Altered Mental Status	Physical Exam Skills	Physical Exam	37	40	92.5	Well Done	Yes		71
530	30	2010-10-05 16:56:00	11 to 15 minutes	6 to 10 minutes	Neutral	Altered Mental Status	Physical Exam Skills	Physical Exam	34	40	85	Well Done	Yes		71
542	30	2010-10-12 13:51:00	6 to 10 minutes	6 to 10 minutes	Satisfied	CHF	Physical Exam Skills	Physical	24	31	77.4194	Well Done	Yes		71
542	30	2010-10-12 14:27:00	Over 15 minutes	11 to 15 minutes	Satisfied	CHF	History Taking Skills	History	32	36	88.8889	Well Done	Yes		71
999	31	2012-10-14 20:35:59	Over 15 minutes	Over 15 minutes	Highly Dissatisfied	Chest Pain	History Taking Skills	History	48	48	100	Well Done	Yes	u	99
2195	31	2012-10-17 14:04:34	Over 15 minutes	11 to 15 minutes	Highly Satisfied	Chest Pain	Physical Exam Skills	Physical	22	27	81.4815	Well Done	Yes	u	99
999	31	2012-10-02 06:49:55	Over 15 minutes	11 to 15 minutes	Highly Satisfied	Cough	History Taking Skills	History	29	31	93.5484	Well Done	Yes	u	99
999	31	2012-10-14 20:33:42	Over 15 minutes	Over 15 minutes	Highly Satisfied	Clinical Skills Hand Offs	Sign Out	Hand Offs	13	13	100	Well Done	Yes	u	99
999	31	2012-09-20 13:56:35	Over 15 minutes	6 to 10 minutes	Highly Satisfied	Altered Mental Status	Communication Skills	Case Pres	17	17	100	Well Done	Yes	u	99
999	31	2012-09-13 10:22:18	6 to 10 minutes	6 to 10 minutes	Neutral	CHF	Physical Exam Skills	Physical	20	23	86.9565	Well Done	Yes	u	99
999	31	2012-09-13 10:20:08	11 to 15 minutes	6 to 10 minutes	Neutral	CHF	History Taking Skills	History	40	41	97.561	Well Done	Yes	u	99
74	31	2012-09-18 09:23:35	6 to 10 minutes	6 to 10 minutes	Satisfied	GI Bleed	History Taking Skills	GI Bleed: History	33	43	76.7442	Well Done	Yes	u	99
2195	31	2012-10-17 14:01:37	11 to 15 minutes	6 to 10 minutes	Satisfied	Altered Mental Status	Physical Exam Skills	Physical Exam	30	37	81.0811	Well Done	Yes	u	99
74	31	2012-09-18 09:27:05	6 to 10 minutes	1 to 5 minutes	Satisfied	GI Bleed	Physical Exam Skills	Physical	22	26	84.6154	Well Done	No	u	99
99	32	2012-03-26 14:38:00	Over 15 minutes	6 to 10 minutes	Highly Satisfied	Clinical Skills	Physical Exam Skills	Clinical Skills: CV Exam	10	16	62.5	Well Done	Yes	g	72
674	32	2012-03-17 22:49:00	1 to 5 minutes	1 to 5 minutes	Highly Satisfied	Abdominal Pain	Physical Exam Skills	Physical Exam	19	25	76	Well Done	No	g	72
674	32	2012-03-17 22:53:00	1 to 5 minutes	1 to 5 minutes	Highly Satisfied	Chest Pain	Physical Exam Skills	Physical	24	27	88.8889	Well Done	Yes	g	72
674	32	2012-03-23 03:40:00	6 to 10 minutes	1 to 5 minutes	Highly Satisfied	Altered Mental Status	Communication Skills	Case Pres	17	17	100	Well Done	Yes	g	72
4944	32	2012-03-17 08:00:00	Over 15 minutes	1 to 5 minutes	Highly Satisfied	Headache	Communication Skills	Case Presentation	17	17	100	Well Done	Yes	g	72
99	32	2012-04-02 16:18:00	Over 15 minutes	Over 15 minutes	Satisfied	Hypertension	Physical Exam Skills	HTN: Physical exam	6	14	42.8571	Not Done	No	g	72
272	32	2012-03-23 03:42:00	6 to 10 minutes	1 to 5 minutes	Satisfied	Dyspnea	Physical Exam Skills	Physical	5	9	55.5556	Needs Improvement	No	g	72
99	32	2012-03-26 14:47:00	6 to 10 minutes	6 to 10 minutes	Satisfied	Hypertension	Communication Skills	Case Presentation	12	17	70.5882	Needs Improvement	Yes	g	72
1603	32	2012-04-06 14:40:00	Over 15 minutes	1 to 5 minutes	Satisfied	GI Bleed	Communication Skills	Case Presentation	15	17	88.2353	Well Done	Yes	g	72
202	32	2012-04-17 10:04:00	6 to 10 minutes	1 to 5 minutes	Satisfied	Diabetes	Communication Skills	Case Presentation	16	17	94.1176	Well Done	Yes	g	72
1325	33	2011-08-25 15:50:00	Over 15 minutes	6 to 10 minutes	Highly Satisfied	Depression/Psych	Communication Skills	Case Pres	16	16	100	Well Done	Yes	u	74
1325	33	2011-08-25 15:46:00	Over 15 minutes	Over 15 minutes	Highly Satisfied	Altered Mental Status	History Taking Skills	History	31	31	100	Well Done	Yes	u	74
183	33	2011-07-25 09:18:00	1 to 5 minutes	1 to 5 minutes	Satisfied	Chest Pain	History Taking Skills	History	43	44	97.7273	Well Done	Yes	u	74
72	33	2011-07-25 12:48:00	6 to 10 minutes	6 to 10 minutes	Satisfied	Dyspnea	Communication Skills	Case Presentation	16	16	100	Well Done	Yes	u	74
122	33	2011-07-29 14:10:00	1 to 5 minutes	1 to 5 minutes	Satisfied	Dyspnea	Communication Skills	Case Presentation	16	16	100	Well Done	Yes	u	74
1325	33	2011-08-25 15:41:00	Over 15 minutes	Over 15 minutes	Satisfied	Abdominal Pain	Communication Skills	Case Pres	16	16	100	Well Done	Yes	u	74
72	33	2011-07-27 08:48:00	1 to 5 minutes	1 to 5 minutes	Satisfied	CHF	Communication Skills	Case Pres	17	17	100	Well Done	Yes	u	74
1325	33	2011-08-25 15:48:00	6 to 10 minutes	6 to 10 minutes	Satisfied	Joint Pain	Communication Skills	Case Presentation	17	17	100	Well Done	Yes	u	74
72	33	2011-07-28 13:04:00	1 to 5 minutes	1 to 5 minutes	Satisfied	COPD/Asthma	Physical Exam Skills	Physical	19	19	100	Needs Improvement	No	u	74
72	33	2011-07-28 13:11:00	1 to 5 minutes	1 to 5 minutes	Satisfied	COPD/Asthma	Physical Exam Skills	Physical	19	19	100	Needs Improvement	No	u	74
122	33	2011-08-25 15:44:00	6 to 10 minutes	Over 15 minutes	Satisfied	COPD/Asthma	Physical Exam Skills	Physical	19	19	100	Needs Improvement	No	u	74
1325	33	2011-08-25 15:53:00	11 to 15 minutes	11 to 15 minutes	Satisfied	Diabetes	History Taking Skills	History	32	32	100	Well Done	Yes	u	74
72	33	2011-07-28 08:43:00	1 to 5 minutes	1 to 5 minutes	Satisfied	Hypertension	History Taking Skills	HTN: History	47	47	100	Well Done	Yes	u	74
492	34	2011-01-12 09:05:00	6 to 10 minutes	1 to 5 minutes	Dissatisfied	Liver Dz	Physical Exam Skills	Liver Disease: Physical Exam	25	39	64.1026	Not Done	No	t	78
556	34	2011-02-11 14:26:00	11 to 15 minutes	1 to 5 minutes	Highly Satisfied	Hypertension	Physical Exam Skills	HTN: Physical exam	27	34	79.4118	Not Done	Yes	t	78
304	34	2011-01-28 09:38:00	6 to 10 minutes	1 to 5 minutes	Highly Satisfied	Cough	Physical Exam Skills	Physical	16	17	94.1176	Well Done	Yes	t	78
589	34	2011-02-03 09:35:00	11 to 15 minutes	Over 15 minutes	Highly Satisfied	Back pain	Communication Skills	Case Pres	16	17	94.1176	Well Done	Yes	t	78
589	34	2011-02-04 09:53:00	Over 15 minutes	11 to 15 minutes	Highly Satisfied	Liver Dz	Communication Skills	Liver Dz: Case Presentation	16	17	94.1176	Well Done	Yes	t	78
589	34	2011-02-06 11:00:00	Over 15 minutes	Over 15 minutes	Highly Satisfied	COPD/Asthma	Communication Skills	Case Pres	14	14	100	Well Done	Yes	t	78
589	34	2011-02-06 11:04:00	Over 15 minutes	11 to 15 minutes	Highly Satisfied	Dyspnea	Communication Skills	Case Presentation	16	16	100	Well Done	Yes	t	78
792	34	2011-02-19 11:55:00	Over 15 minutes	Over 15 minutes	Highly Satisfied	Altered Mental Status	Communication Skills	Case Pres	17	17	100	Well Done	Yes	t	78
493	34	2011-01-21 09:36:00	6 to 10 minutes	1 to 5 minutes	Neutral	Chest Pain	Physical Exam Skills	Physical	27	30	90	Well Done	Yes	t	78
739	34	2011-02-24 11:47:00	Over 15 minutes	Over 15 minutes	Neutral	Chest Pain	Communication Skills	Case Pres	17	17	100	Well Done	Yes	t	78
296	35	2010-07-29 14:33:00	6 to 10 minutes	1 to 5 minutes	Neutral	Anemia	Physical Exam Skills	Physical	22	28	78.5714	Well Done	Yes		90
296	35	2010-07-29 14:26:00	6 to 10 minutes	1 to 5 minutes	Neutral	Headache	Physical Exam Skills	Physical	26	33	78.7879	Well Done	Yes		90
296	35	2010-07-29 14:28:00	6 to 10 minutes	1 to 5 minutes	Neutral	Headache	History Taking Skills	History	35	42	83.3333	Well Done	Yes		90
296	35	2010-07-29 14:31:00	1 to 5 minutes	1 to 5 minutes	Neutral	COPD/Asthma	Physical Exam Skills	Physical	19	21	90.4762	Needs Improvement	Yes		90
889	35	2010-08-17 23:34:00	6 to 10 minutes	1 to 5 minutes	Satisfied	GI Bleed	History Taking Skills	GI Bleed: History	36	48	75	Well Done	Yes		90
4906	35	2010-08-21 01:46:00	Over 15 minutes	6 to 10 minutes	Satisfied	Dyspnea	Physical Exam Skills	Physical	21	24	87.5	Well Done	Yes		90
4906	35	2010-08-21 01:44:00	Over 15 minutes	1 to 5 minutes	Satisfied	Dyspnea	Communication Skills	Case Presentation	16	16	100	Well Done	Yes		90
275	36	2010-09-07 07:50:00	11 to 15 minutes	6 to 10 minutes	Highly Dissatisfied	Back pain	Physical Exam Skills	Physical Exam	17	21	80.9524	Well Done	Yes		71
275	36	2010-09-07 07:40:00	11 to 15 minutes	6 to 10 minutes	Highly Dissatisfied	Abdominal Pain	Physical Exam Skills	Physical Exam	26	31	83.871	Well Done	Yes		71
275	36	2010-09-07 07:51:00	11 to 15 minutes	6 to 10 minutes	Highly Dissatisfied	Altered Mental Status	Physical Exam Skills	Physical Exam	37	40	92.5	Well Done	Yes		71
792	36	2010-10-01 16:26:00	11 to 15 minutes	6 to 10 minutes	Highly Satisfied	COPD/Asthma	Communication Skills	Case Pres	14	14	100	Well Done	Yes		71
792	36	2010-10-01 15:41:00	11 to 15 minutes	6 to 10 minutes	Highly Satisfied	Abdominal Pain	Communication Skills	Case Pres	16	16	100	Well Done	Yes		71
589	36	2010-09-16 16:49:00	Over 15 minutes	11 to 15 minutes	Highly Satisfied	Headache	Communication Skills	Case Presentation	17	17	100	Well Done	Yes		71
589	36	2010-09-16 16:53:00	Over 15 minutes	11 to 15 minutes	Highly Satisfied	Joint Pain	Communication Skills	Case Presentation	17	17	100	Well Done	Yes		71
589	36	2010-09-16 16:41:00	Over 15 minutes	11 to 15 minutes	Highly Satisfied	Back pain	History Taking Skills	History	27	27	100	Well Done	No		71
933	36	2010-09-09 14:19:00	6 to 10 minutes	1 to 5 minutes	Neutral	Cough	Physical Exam Skills	Physical	16	17	94.1176	Well Done	Yes		71
492	36	2010-09-23 10:08:00	Over 15 minutes	1 to 5 minutes	Satisfied	COPD/Asthma	Physical Exam Skills	Physical	16	21	76.1905	Needs Improvement	No		71
551	36	2010-10-08 12:07:00	11 to 15 minutes	6 to 10 minutes	Satisfied	CHF	Communication Skills	Case Pres	16	17	94.1176	Well Done	Yes		71
2923	37	2012-06-06 21:52:23	Over 15 minutes	1 to 5 minutes	Highly Satisfied	Altered Mental Status	Physical Exam Skills	Physical Exam	30	37	81.0811	Well Done	Yes	g	84
2923	37	2012-06-07 23:56:04	Over 15 minutes	1 to 5 minutes	Highly Satisfied	Headache	Communication Skills	Case Presentation	16	17	94.1176	Well Done	Yes	g	84
37	37	2012-05-25 09:48:28	6 to 10 minutes	1 to 5 minutes	Satisfied	Anemia	Physical Exam Skills	Physical	21	24	87.5	Well Done	Yes	g	84
272	37	2012-06-10 00:02:47	11 to 15 minutes	1 to 5 minutes	Satisfied	Altered Mental Status	Communication Skills	Case Pres	15	17	88.2353	Well Done	Yes	g	84
943	37	2012-06-01 07:40:35	Over 15 minutes	6 to 10 minutes	Satisfied	Anemia	Communication Skills	Case Pres	15	16	93.75	Well Done	Yes	g	84
37	37	2012-05-10 13:53:35	6 to 10 minutes	6 to 10 minutes	Satisfied	Dyspnea	Physical Exam Skills	Physical	21	25	84	Well Done	No	g	84
37	37	2012-05-14 09:28:24	6 to 10 minutes	6 to 10 minutes	Satisfied	CHF	Physical Exam Skills	Physical	20	23	86.9565	Well Done	Yes	g	84
2346	37	2012-05-14 14:48:54	6 to 10 minutes	11 to 15 minutes	Satisfied	CHF	Physical Exam Skills	Physical	22	23	95.6522	Well Done	Yes	g	84
37	37	2012-05-09 14:23:42	6 to 10 minutes	6 to 10 minutes	Satisfied	Abdominal Pain	Physical Exam Skills	Physical Exam	15	15	100	Well Done	No	g	84
37	37	2012-05-09 13:56:18	6 to 10 minutes	6 to 10 minutes	Satisfied	Abdominal Pain	Physical Exam Skills	Physical Exam	25	25	100	Well Done	Yes	g	84
127	38	2010-07-23 11:46:00	Over 15 minutes	Over 15 minutes	Highly Satisfied	Joint Pain	Physical Exam Skills	PE	29	44	65.9091	Needs Improvement	No	u	74
127	38	2010-07-23 11:12:00	Over 15 minutes	Over 15 minutes	Highly Satisfied	Anemia	Physical Exam Skills	Physical	21	28	75	Well Done	Yes	u	74
127	38	2010-07-23 11:29:00	Over 15 minutes	Over 15 minutes	Highly Satisfied	Headache	Physical Exam Skills	Physical	28	33	84.8485	Well Done	Yes	u	74
127	38	2010-07-23 11:32:00	Over 15 minutes	Over 15 minutes	Highly Satisfied	GI Bleed	History Taking Skills	GI Bleed: History	42	48	87.5	Well Done	Yes	u	74
127	38	2010-07-23 11:18:00	Over 15 minutes	Over 15 minutes	Highly Satisfied	Altered Mental Status	History Taking Skills	History	30	33	90.9091	Well Done	Yes	u	74
127	38	2010-07-23 11:28:00	Over 15 minutes	Over 15 minutes	Highly Satisfied	Back pain	History Taking Skills	History	32	33	96.9697	Well Done	Yes	u	74
127	38	2010-07-23 11:35:00	Over 15 minutes	Over 15 minutes	Highly Satisfied	Dysuria	Communication Skills	Case Presentation	17	17	100	Well Done	Yes	u	74
127	38	2010-07-23 11:38:00	Over 15 minutes	Over 15 minutes	Highly Satisfied	Hypertension	Communication Skills	Case Presentation	17	17	100	Well Done	Yes	u	74
127	38	2010-07-23 11:49:00	Over 15 minutes	Over 15 minutes	Highly Satisfied	Chest Pain	Communication Skills	Case Pres	17	17	100	Well Done	Yes	u	74
1022	39	2010-08-09 15:21:00	11 to 15 minutes	11 to 15 minutes	Satisfied	Back pain	History Taking Skills	History	25	33	75.7576	Well Done	Yes	l	81
99	40	2011-02-07 15:11:00	6 to 10 minutes	6 to 10 minutes	Satisfied	Headache	Physical Exam Skills	Physical	13	19	68.4211	Well Done	Yes	g	70
2346	40	2011-02-19 23:28:00	6 to 10 minutes	6 to 10 minutes	Satisfied	Clinical Skills	Physical Exam Skills	Clinical Skills: Neurologic Exam	27	32	84.375	Well Done	Yes	g	70
590	40	2011-02-19 23:30:00	6 to 10 minutes	6 to 10 minutes	Satisfied	Abdominal Pain	History Taking Skills	Abd Pain: History	30	35	85.7143	Well Done	No	g	70
590	40	2011-02-10 08:43:00	11 to 15 minutes	11 to 15 minutes	Satisfied	Hypertension	History Taking Skills	HTN: History	47	54	87.037	Needs Improvement	Yes	g	70
590	40	2011-02-19 23:24:00	6 to 10 minutes	6 to 10 minutes	Satisfied	Clinical Skills	Physical Exam Skills	Clinical Skills: Neurologic Exam	28	32	87.5	Well Done	Yes	g	70
590	40	2011-02-10 08:40:00	6 to 10 minutes	6 to 10 minutes	Satisfied	Chest Pain	Physical Exam Skills	Physical	27	30	90	Well Done	Yes	g	70
2923	40	2011-02-19 23:32:00	6 to 10 minutes	11 to 15 minutes	Satisfied	Chest Pain	Physical Exam Skills	Physical	27	30	90	Well Done	Yes	g	70
99	40	2011-02-07 15:31:00	6 to 10 minutes	11 to 15 minutes	Satisfied	CHF	Physical Exam Skills	Physical	11	12	91.6667	Well Done	No	g	70
590	40	2011-02-19 23:26:00	6 to 10 minutes	6 to 10 minutes	Satisfied	Altered Mental Status	History Taking Skills	History	31	33	93.9394	Well Done	Yes	g	70
590	40	2011-02-09 21:23:00	11 to 15 minutes	11 to 15 minutes	Satisfied	Altered Mental Status	Physical Exam Skills	Physical Exam	21	21	100	Well Done	Yes	g	70
95	41	2011-10-18 09:33:00	6 to 10 minutes	1 to 5 minutes	Highly Satisfied	Abdominal Pain	Communication Skills	Case Pres	15	16	93.75	Well Done	Yes	g	75
651	41	2011-09-15 16:17:00	6 to 10 minutes	6 to 10 minutes	Highly Satisfied	Abdominal Pain	Physical Exam Skills	Physical Exam	15	15	100	Well Done	No	g	75
811	41	2011-09-20 12:26:00	6 to 10 minutes	6 to 10 minutes	Satisfied	Chest Pain	History Taking Skills	History	1	12	8.33333	Not Done	No	g	75
811	41	2011-09-22 15:11:00	11 to 15 minutes	6 to 10 minutes	Satisfied	Abdominal Pain	Communication Skills	Case Pres	14	16	87.5	Well Done	Yes	g	75
811	41	2011-09-22 15:13:00	11 to 15 minutes	6 to 10 minutes	Satisfied	Abdominal Pain	History Taking Skills	Abd Pain: History	22	24	91.6667	Well Done	No	g	75
811	41	2011-09-20 12:44:00	6 to 10 minutes	6 to 10 minutes	Satisfied	Diabetes	History Taking Skills	History	18	19	94.7368	Well Done	No	g	75
37	41	2011-09-08 15:12:00	Over 15 minutes	1 to 5 minutes	Satisfied	Cough	Physical Exam Skills	Physical	16	16	100	Well Done	Yes	g	75
95	41	2011-10-18 09:31:00	6 to 10 minutes	1 to 5 minutes	Satisfied	Chest Pain	Communication Skills	Case Pres	17	17	100	Well Done	Yes	g	75
811	41	2011-09-22 15:15:00	11 to 15 minutes	6 to 10 minutes	Satisfied	Abdominal Pain	Physical Exam Skills	Physical Exam	25	25	100	Well Done	Yes	g	75
37	41	2011-09-08 15:15:00	6 to 10 minutes	1 to 5 minutes	Satisfied	Chest Pain	Physical Exam Skills	Physical	27	27	100	Well Done	Yes	g	75
1639	42	2010-10-28 09:00:00	6 to 10 minutes	6 to 10 minutes	Highly Satisfied	Headache	Physical Exam Skills	Physical	15	19	78.9474	Well Done	Yes	g	74
1639	42	2010-10-28 10:30:00	6 to 10 minutes	6 to 10 minutes	Highly Satisfied	Headache	History Taking Skills	History	35	42	83.3333	Well Done	Yes	g	74
54	42	2010-11-11 14:11:00	6 to 10 minutes	11 to 15 minutes	Neutral	Dyspnea	History Taking Skills	History	40	42	95.2381	Well Done	Yes	g	74
31	42	2010-11-15 10:09:00	6 to 10 minutes	1 to 5 minutes	Satisfied	Abdominal Pain	Physical Exam Skills	Physical Exam	25	31	80.6452	Well Done	Yes	g	74
476	42	2010-11-24 12:43:00	6 to 10 minutes	6 to 10 minutes	Satisfied	Altered Mental Status	Physical Exam Skills	Physical Exam	36	40	90	Well Done	Yes	g	74
54	42	2010-11-02 15:34:00	Over 15 minutes	6 to 10 minutes	Satisfied	COPD/Asthma	Physical Exam Skills	Physical	19	21	90.4762	Needs Improvement	Yes	g	74
54	42	2010-11-13 10:49:00	11 to 15 minutes	6 to 10 minutes	Satisfied	Dyspnea	Communication Skills	Case Presentation	16	16	100	Well Done	Yes	g	74
54	42	2010-11-15 16:24:00	6 to 10 minutes	1 to 5 minutes	Satisfied	Abdominal Pain	Communication Skills	Case Pres	16	16	100	Well Done	Yes	g	74
674	43	2012-07-17 12:29:34	6 to 10 minutes	6 to 10 minutes	Highly Satisfied	Abdominal Pain	History Taking Skills	Abd Pain: History	7	47	14.8936	Well Done	No	g	90
674	43	2012-07-17 12:14:31	11 to 15 minutes	6 to 10 minutes	Highly Satisfied	Abdominal Pain	Physical Exam Skills	Physical Exam	15	25	60	Well Done	No	g	90
182	43	2012-08-09 08:15:06	6 to 10 minutes	1 to 5 minutes	Highly Satisfied	Clinical Skills Hand Offs	Sign Out	Hand Offs	11	13	84.6154	Well Done	Yes	g	90
182	43	2012-08-09 00:15:22	Over 15 minutes	6 to 10 minutes	Highly Satisfied	Fluid Elyte Acid-base	Physical Exam Skills	PE	14	16	87.5	Well Done	Yes	g	90
2740	43	2012-07-30 08:16:21	Over 15 minutes	11 to 15 minutes	Highly Satisfied	Clinical Skills Hand Offs	Sign Out	Hand Offs	13	13	100	Well Done	Yes	g	90
99	43	2012-07-16 15:27:26	11 to 15 minutes	11 to 15 minutes	Satisfied	CHF	History Taking Skills	History	14	41	34.1463	Well Done	No	g	90
99	43	2012-07-09 15:14:26	11 to 15 minutes	11 to 15 minutes	Satisfied	Chest Pain	Physical Exam Skills	Physical	11	27	40.7407	Well Done	No	g	90
99	43	2012-07-16 15:19:26	11 to 15 minutes	11 to 15 minutes	Satisfied	CHF	Physical Exam Skills	Physical	11	23	47.8261	Well Done	No	g	90
99	43	2012-08-08 20:10:22	11 to 15 minutes	11 to 15 minutes	Satisfied	CHF	Physical Exam Skills	Physical	11	23	47.8261	Well Done	No	g	90
99	43	2012-07-09 15:56:43	11 to 15 minutes	6 to 10 minutes	Satisfied	Fluid Elyte Acid-base	Communication Skills	Case Presentation	17	17	100	Well Done	Yes	g	90
510	44	2011-01-20 15:25:00	6 to 10 minutes	6 to 10 minutes	Highly Satisfied	Abdominal Pain	Physical Exam Skills	Physical Exam	25	31	80.6452	Well Done	Yes	f	74
510	44	2011-01-27 12:00:00	Over 15 minutes	11 to 15 minutes	Highly Satisfied	Joint Pain	History Taking Skills	History	41	47	87.234	Needs Improvement	Yes	f	74
67	44	2011-02-19 12:32:00	1 to 5 minutes	1 to 5 minutes	Highly Satisfied	Joint Pain	Communication Skills	Case Presentation	17	17	100	Well Done	Yes	f	74
510	44	2011-01-22 20:43:00	6 to 10 minutes	1 to 5 minutes	Satisfied	Cough	Physical Exam Skills	Physical	11	17	64.7059	Needs Improvement	Yes	f	74
67	44	2011-02-08 13:51:00	6 to 10 minutes	1 to 5 minutes	Satisfied	Abdominal Pain	Physical Exam Skills	Physical Exam	25	31	80.6452	Well Done	Yes	f	74
67	44	2011-02-14 18:21:00	6 to 10 minutes	6 to 10 minutes	Satisfied	Abdominal Pain	History Taking Skills	Abd Pain: History	42	47	89.3617	Well Done	Yes	f	74
67	44	2011-02-19 12:39:00	1 to 5 minutes	1 to 5 minutes	Satisfied	Joint Pain	History Taking Skills	History	43	47	91.4894	Well Done	Yes	f	74
67	44	2011-02-22 09:50:00	1 to 5 minutes	1 to 5 minutes	Satisfied	Chest Pain	History Taking Skills	History	43	46	93.4783	Well Done	Yes	f	74
510	44	2011-01-24 09:56:00	6 to 10 minutes	6 to 10 minutes	Satisfied	Chest Pain	Communication Skills	Case Pres	16	17	94.1176	Well Done	Yes	f	74
67	44	2011-02-14 18:26:00	6 to 10 minutes	6 to 10 minutes	Satisfied	Abdominal Pain	Communication Skills	Case Pres	16	16	100	Well Done	Yes	f	74
500	45	2010-09-11 13:49:00	11 to 15 minutes	11 to 15 minutes	Neutral	Abdominal Pain	Physical Exam Skills	Physical Exam	9	20	45	Needs Improvement	No		70
500	45	2010-09-01 12:09:00	Over 15 minutes	Over 15 minutes	Neutral	COPD/Asthma	Communication Skills	Case Pres	10	14	71.4286	Needs Improvement	No		70
161	45	2010-09-26 22:29:00	Over 15 minutes	1 to 5 minutes	Satisfied	Anemia	History Taking Skills	History	36	52	69.2308	Needs Improvement	Yes		70
53	45	2010-10-15 11:31:00	6 to 10 minutes	1 to 5 minutes	Satisfied	Diabetes	Physical Exam Skills	Physical	15	21	71.4286	Needs Improvement	Yes		70
500	45	2010-09-13 16:51:00	Over 15 minutes	Over 15 minutes	Satisfied	Abdominal Pain	History Taking Skills	Abd Pain: History	37	47	78.7234	Needs Improvement	Yes		70
163	45	2010-10-04 14:00:00	Over 15 minutes	6 to 10 minutes	Satisfied	Abdominal Pain	Physical Exam Skills	Physical Exam	16	20	80	Well Done	No		70
500	45	2010-09-10 12:46:00	Over 15 minutes	Over 15 minutes	Satisfied	Back pain	History Taking Skills	History	10	12	83.3333	Well Done	No		70
4850	45	2010-09-27 13:32:00	Over 15 minutes	Over 15 minutes	Satisfied	Anemia	Communication Skills	Case Pres	14	16	87.5	Well Done	Yes		70
163	45	2010-10-07 11:10:00	6 to 10 minutes	6 to 10 minutes	Satisfied	COPD/Asthma	Physical Exam Skills	Physical	19	21	90.4762	Needs Improvement	Yes		70
4850	45	2010-09-27 13:30:00	Over 15 minutes	Over 15 minutes	Satisfied	Fluid Elyte Acid-base	Communication Skills	Case Presentation	16	17	94.1176	Well Done	Yes		70
37	46	2010-07-29 15:20:00	6 to 10 minutes	6 to 10 minutes	Satisfied	CHF	Physical Exam Skills	Physical	22	31	70.9677	Well Done	Yes	g	70
37	46	2010-07-29 14:51:00	6 to 10 minutes	6 to 10 minutes	Satisfied	Altered Mental Status	Physical Exam Skills	Physical Exam	32	40	80	Well Done	Yes	g	70
492	48	2011-01-12 08:57:00	Over 15 minutes	6 to 10 minutes	Dissatisfied	Dyspnea	Physical Exam Skills	Physical	21	24	87.5	Well Done	Yes	t	89
304	48	2011-01-28 10:23:00	1 to 5 minutes	1 to 5 minutes	Dissatisfied	COPD/Asthma	Physical Exam Skills	Physical	19	21	90.4762	Needs Improvement	Yes	t	89
275	48	2011-01-08 11:22:00	1 to 5 minutes	1 to 5 minutes	Dissatisfied	Altered Mental Status	Physical Exam Skills	Physical Exam	9	9	100	Well Done	No	t	89
556	48	2011-02-10 11:06:00	11 to 15 minutes	1 to 5 minutes	Highly Satisfied	Headache	Physical Exam Skills	Physical	19	33	57.5758	Needs Improvement	Yes	t	89
556	48	2011-02-03 14:27:00	Over 15 minutes	1 to 5 minutes	Highly Satisfied	Hypertension	History Taking Skills	HTN: History	44	54	81.4815	Needs Improvement	Yes	t	89
556	48	2011-02-03 13:44:00	Over 15 minutes	1 to 5 minutes	Highly Satisfied	Hypertension	Physical Exam Skills	HTN: Physical exam	28	34	82.3529	Not Done	Yes	t	89
556	48	2011-02-03 11:33:00	Over 15 minutes	1 to 5 minutes	Highly Satisfied	COPD/Asthma	Communication Skills	Case Pres	14	14	100	Well Done	Yes	t	89
589	48	2011-02-03 16:47:00	Over 15 minutes	11 to 15 minutes	Highly Satisfied	Hypertension	Communication Skills	Case Presentation	17	17	100	Well Done	Yes	t	89
493	48	2011-01-23 10:54:00	6 to 10 minutes	1 to 5 minutes	Neutral	Chest Pain	Physical Exam Skills	Physical	27	30	90	Well Done	Yes	t	89
493	48	2011-01-21 09:35:00	11 to 15 minutes	1 to 5 minutes	Neutral	Cough	Physical Exam Skills	Physical	16	17	94.1176	Well Done	Yes	t	89
275	48	2011-01-09 11:03:00	Over 15 minutes	Over 15 minutes	Satisfied	Altered Mental Status	Physical Exam Skills	Physical Exam	36	40	90	Well Done	Yes	t	89
2677	49	2010-08-11 21:45:00	6 to 10 minutes	1 to 5 minutes	Highly Satisfied	Back pain	Physical Exam Skills	Physical Exam	16	21	76.1905	Well Done	Yes	k	77
474	49	2010-07-23 08:48:00	6 to 10 minutes	1 to 5 minutes	Highly Satisfied	Abdominal Pain	Physical Exam Skills	Physical Exam	26	31	83.871	Well Done	Yes	k	77
474	49	2010-07-19 16:01:00	11 to 15 minutes	11 to 15 minutes	Highly Satisfied	Clinical Skills	Physical Exam Skills	Clinical Skills: Neurologic Exam	51	60	85	Well Done	Yes	k	77
480	49	2010-07-21 20:58:00	Over 15 minutes	6 to 10 minutes	Highly Satisfied	Headache	Physical Exam Skills	Physical	12	14	85.7143	Well Done	Yes	k	77
480	49	2010-07-22 06:03:00	11 to 15 minutes	1 to 5 minutes	Highly Satisfied	Diabetes	Physical Exam Skills	Physical	15	17	88.2353	Well Done	Yes	k	77
50	49	2010-07-23 20:14:00	Over 15 minutes	Over 15 minutes	Highly Satisfied	GI Bleed	Physical Exam Skills	Physical	26	29	89.6552	Well Done	Yes	k	77
474	49	2010-07-27 15:41:00	6 to 10 minutes	1 to 5 minutes	Highly Satisfied	Chest Pain	Physical Exam Skills	Physical	27	30	90	Well Done	Yes	k	77
480	49	2010-07-30 15:11:00	6 to 10 minutes	6 to 10 minutes	Highly Satisfied	COPD/Asthma	Physical Exam Skills	Physical	19	21	90.4762	Needs Improvement	Yes	k	77
474	49	2010-07-26 15:56:00	6 to 10 minutes	6 to 10 minutes	Highly Satisfied	Joint Pain	Physical Exam Skills	PE	36	39	92.3077	Well Done	Yes	k	77
2383	49	2010-07-20 12:33:00	Over 15 minutes	6 to 10 minutes	Satisfied	Abdominal Pain	History Taking Skills	Abd Pain: History	39	47	82.9787	Well Done	Yes	k	77
1104	51	2011-07-18 22:20:00	Over 15 minutes	1 to 5 minutes	Highly Satisfied	Abdominal Pain	Physical Exam Skills	Physical Exam	24	25	96	Well Done	Yes	l	66
1104	51	2011-07-28 10:50:00	11 to 15 minutes	6 to 10 minutes	Highly Satisfied	Headache	History Taking Skills	History	40	41	97.561	Well Done	Yes	l	66
1104	51	2011-07-12 20:17:00	Over 15 minutes	1 to 5 minutes	Highly Satisfied	Abdominal Pain	Communication Skills	Case Pres	16	16	100	Well Done	Yes	l	66
586	51	2011-08-11 09:54:00	6 to 10 minutes	6 to 10 minutes	Highly Satisfied	Altered Mental Status	History Taking Skills	History	31	31	100	Well Done	Yes	l	66
962	51	2011-07-26 12:33:00	Over 15 minutes	6 to 10 minutes	Satisfied	Chest Pain	Physical Exam Skills	Physical	13	27	48.1481	Not Done	No	l	66
189	51	2011-08-23 09:50:00	1 to 5 minutes	1 to 5 minutes	Satisfied	Diabetes	Physical Exam Skills	Physical	16	19	84.2105	Well Done	Yes	l	66
184	51	2011-07-27 12:49:00	1 to 5 minutes	1 to 5 minutes	Satisfied	Chest Pain	Physical Exam Skills	Physical	24	27	88.8889	Well Done	Yes	l	66
962	51	2011-07-28 11:55:00	6 to 10 minutes	6 to 10 minutes	Satisfied	Headache	Communication Skills	Case Presentation	16	17	94.1176	Well Done	Yes	l	66
1104	51	2011-08-22 00:15:00	Over 15 minutes	1 to 5 minutes	Satisfied	Dyspnea	Physical Exam Skills	Physical	22	23	95.6522	Well Done	Yes	l	66
962	51	2011-07-26 12:40:00	6 to 10 minutes	6 to 10 minutes	Satisfied	Chest Pain	Communication Skills	Case Pres	17	17	100	Well Done	Yes	l	66
35	52	2010-07-28 09:23:00	1 to 5 minutes	1 to 5 minutes	Highly Satisfied	Abdominal Pain	Physical Exam Skills	Physical Exam	23	31	74.1935	Well Done	Yes	u	74
35	52	2010-07-31 10:39:00	6 to 10 minutes	1 to 5 minutes	Highly Satisfied	Headache	History Taking Skills	History	35	42	83.3333	Well Done	Yes	u	74
35	52	2010-07-31 10:48:00	11 to 15 minutes	6 to 10 minutes	Highly Satisfied	Headache	Physical Exam Skills	Physical	29	33	87.8788	Well Done	Yes	u	74
35	52	2010-07-26 17:44:00	6 to 10 minutes	1 to 5 minutes	Highly Satisfied	Abdominal Pain	Communication Skills	Case Pres	16	16	100	Well Done	Yes	u	74
35	52	2010-07-31 10:54:00	11 to 15 minutes	6 to 10 minutes	Highly Satisfied	Chest Pain	Communication Skills	Case Pres	17	17	100	Well Done	Yes	u	74
497	53	2010-10-27 09:25:00	11 to 15 minutes	6 to 10 minutes	Highly Satisfied	CHF	Physical Exam Skills	Physical	25	31	80.6452	Well Done	Yes	g	72
32	53	2010-11-11 20:57:00	11 to 15 minutes	6 to 10 minutes	Highly Satisfied	COPD/Asthma	History Taking Skills	History	34	39	87.1795	Well Done	Yes	g	72
497	53	2010-10-28 09:11:00	11 to 15 minutes	6 to 10 minutes	Highly Satisfied	Diabetes	Physical Exam Skills	Physical	19	21	90.4762	Well Done	Yes	g	72
38	53	2010-11-18 09:01:00	1 to 5 minutes	1 to 5 minutes	Satisfied	Abdominal Pain	Physical Exam Skills	Physical Exam	25	31	80.6452	Well Done	Yes	g	72
489	53	2010-10-31 09:21:00	11 to 15 minutes	1 to 5 minutes	Satisfied	Abdominal Pain	Physical Exam Skills	Physical Exam	25	31	80.6452	Well Done	Yes	g	72
38	53	2010-11-16 18:34:00	11 to 15 minutes	1 to 5 minutes	Satisfied	Abdominal Pain	Communication Skills	Case Pres	14	16	87.5	Well Done	Yes	g	72
38	53	2010-11-03 11:39:00	6 to 10 minutes	6 to 10 minutes	Satisfied	Cough	Physical Exam Skills	Physical	16	17	94.1176	Well Done	Yes	g	72
38	53	2010-11-10 18:43:00	6 to 10 minutes	1 to 5 minutes	Satisfied	Dyspnea	History Taking Skills	History	40	42	95.2381	Well Done	Yes	g	72
99	53	2010-11-18 16:43:00	Over 15 minutes	6 to 10 minutes	Satisfied	Dyspnea	Physical Exam Skills	Physical	23	24	95.8333	Well Done	Yes	g	72
497	53	2010-11-01 11:07:00	6 to 10 minutes	1 to 5 minutes	Satisfied	Dyspnea	Physical Exam Skills	Physical	23	24	95.8333	Well Done	Yes	g	72
634	54	2011-10-14 11:51:00	11 to 15 minutes	6 to 10 minutes	Highly Satisfied	Headache	History Taking Skills	History	35	41	85.3659	Needs Improvement	No	f	83
1169	54	2011-10-10 13:40:00	Over 15 minutes	11 to 15 minutes	Highly Satisfied	Liver Dz	Physical Exam Skills	Liver Disease: Physical Exam	21	23	91.3043	Not Done	No	f	83
614	54	2011-09-14 08:43:00	11 to 15 minutes	11 to 15 minutes	Highly Satisfied	Chest Pain	Communication Skills	Case Pres	16	17	94.1176	Well Done	Yes	f	83
659	54	2011-10-12 17:26:00	11 to 15 minutes	6 to 10 minutes	Highly Satisfied	GI Bleed	History Taking Skills	GI Bleed: History	21	22	95.4545	Well Done	No	f	83
634	54	2011-10-14 13:16:00	11 to 15 minutes	1 to 5 minutes	Satisfied	Depression/Psych	History Taking Skills	History	29	43	67.4419	Needs Improvement	No	f	83
614	54	2011-09-07 08:28:00	11 to 15 minutes	6 to 10 minutes	Satisfied	Abdominal Pain	Physical Exam Skills	Physical Exam	17	25	68	Needs Improvement	No	f	83
614	54	2011-09-14 08:50:00	11 to 15 minutes	11 to 15 minutes	Satisfied	COPD/Asthma	History Taking Skills	History	26	37	70.2703	Needs Improvement	No	f	83
825	54	2011-09-11 09:37:00	11 to 15 minutes	Over 15 minutes	Satisfied	Altered Mental Status	Physical Exam Skills	Physical Exam	28	37	75.6757	Well Done	Yes	f	83
614	54	2011-09-06 10:03:00	11 to 15 minutes	Over 15 minutes	Satisfied	Chest Pain	History Taking Skills	History	36	44	81.8182	Well Done	Yes	f	83
659	54	2011-10-03 15:29:00	11 to 15 minutes	11 to 15 minutes	Satisfied	Fluid Elyte Acid-base	Communication Skills	Case Presentation	17	17	100	Well Done	Yes	f	83
732	55	2011-01-20 10:58:00	6 to 10 minutes	1 to 5 minutes	Highly Satisfied	CHF	Physical Exam Skills	Physical	23	31	74.1935	Not Done	Yes	f	78
3147	55	2011-01-19 09:31:00	Over 15 minutes	6 to 10 minutes	Highly Satisfied	Abdominal Pain	Physical Exam Skills	Physical Exam	25	31	80.6452	Well Done	Yes	f	78
3147	55	2011-01-19 09:14:00	Over 15 minutes	1 to 5 minutes	Highly Satisfied	Back pain	History Taking Skills	History	29	33	87.8788	Needs Improvement	Yes	f	78
711	55	2011-02-18 14:45:00	6 to 10 minutes	11 to 15 minutes	Highly Satisfied	Cough	Physical Exam Skills	Physical	11	12	91.6667	Well Done	Yes	f	78
2441	55	2011-01-27 09:45:00	6 to 10 minutes	1 to 5 minutes	Highly Satisfied	Anemia	Physical Exam Skills	Physical	11	12	91.6667	Well Done	Yes	f	78
732	55	2011-01-31 10:41:00	6 to 10 minutes	6 to 10 minutes	Satisfied	Anemia	Physical Exam Skills	Physical	19	28	67.8571	Well Done	Yes	f	78
2441	55	2011-02-07 13:14:00	6 to 10 minutes	6 to 10 minutes	Satisfied	Altered Mental Status	Physical Exam Skills	Physical Exam	31	40	77.5	Well Done	Yes	f	78
711	55	2011-02-18 14:52:00	6 to 10 minutes	1 to 5 minutes	Satisfied	Abdominal Pain	History Taking Skills	Abd Pain: History	38	47	80.8511	Well Done	Yes	f	78
711	55	2011-02-18 14:22:00	11 to 15 minutes	6 to 10 minutes	Satisfied	Cough	Communication Skills	Case Pres	15	17	88.2353	Well Done	Yes	f	78
3147	55	2011-01-19 09:27:00	Over 15 minutes	6 to 10 minutes	Satisfied	Altered Mental Status	Physical Exam Skills	Physical Exam	36	40	90	Well Done	Yes	f	78
235	57	2010-08-13 14:13:00	1 to 5 minutes	6 to 10 minutes	Highly Satisfied	Cough	History Taking Skills	History	19	32	59.375	Needs Improvement	No	l	75
524	57	2010-08-09 14:13:00	11 to 15 minutes	6 to 10 minutes	Highly Satisfied	Abdominal Pain	Physical Exam Skills	Physical Exam	23	31	74.1935	Well Done	Yes	l	75
984	57	2010-07-27 15:43:00	6 to 10 minutes	1 to 5 minutes	Highly Satisfied	Chest Pain	Physical Exam Skills	Physical	27	30	90	Well Done	Yes	l	75
984	57	2010-07-21 12:34:00	6 to 10 minutes	1 to 5 minutes	Highly Satisfied	Back pain	Communication Skills	Case Pres	17	17	100	Well Done	Yes	l	75
103	57	2010-08-25 16:50:00	1 to 5 minutes	1 to 5 minutes	Satisfied	Joint Pain	History Taking Skills	History	28	47	59.5745	Needs Improvement	Yes	l	75
103	57	2010-08-23 20:11:00	6 to 10 minutes	1 to 5 minutes	Satisfied	Clinical Skills	Physical Exam Skills	Clinical Skills: Neurologic Exam	22	32	68.75	Well Done	Yes	l	75
103	57	2010-08-23 20:13:00	6 to 10 minutes	1 to 5 minutes	Satisfied	Abdominal Pain	Physical Exam Skills	Physical Exam	14	20	70	Well Done	No	l	75
570	57	2010-08-07 17:31:00	11 to 15 minutes	6 to 10 minutes	Satisfied	Altered Mental Status	Physical Exam Skills	Physical Exam	30	40	75	Well Done	Yes	l	75
485	57	2010-07-30 13:26:00	6 to 10 minutes	6 to 10 minutes	Satisfied	Clinical Skills	Physical Exam Skills	Clinical Skills: Neurologic Exam	37	41	90.2439	Well Done	Yes	l	75
2451	57	2010-07-27 14:49:00	6 to 10 minutes	1 to 5 minutes	Satisfied	Fluid Elyte Acid-base	Communication Skills	Case Presentation	17	17	100	Well Done	Yes	l	75
530	58	2010-10-11 11:12:00	6 to 10 minutes	6 to 10 minutes	Highly Satisfied	Back pain	Physical Exam Skills	Physical Exam	12	21	57.1429	Needs Improvement	No		84
57	58	2010-10-12 14:34:00	6 to 10 minutes	6 to 10 minutes	Highly Satisfied	Clinical Skills	Physical Exam Skills	HEENT / NECK Exam	16	20	80	Well Done	Yes		84
162	58	2010-09-13 22:19:00	1 to 5 minutes	1 to 5 minutes	Highly Satisfied	Chest Pain	Physical Exam Skills	Physical	24	30	80	Well Done	Yes		84
162	58	2010-09-27 10:08:00	6 to 10 minutes	6 to 10 minutes	Highly Satisfied	Abdominal Pain	Physical Exam Skills	Physical Exam	25	31	80.6452	Well Done	Yes		84
2383	58	2010-09-23 10:52:00	6 to 10 minutes	6 to 10 minutes	Highly Satisfied	Abdominal Pain	Physical Exam Skills	Physical Exam	25	31	80.6452	Well Done	Yes		84
852	58	2010-09-23 11:43:00	6 to 10 minutes	6 to 10 minutes	Highly Satisfied	Clinical Skills	Physical Exam Skills	Clinical Skills: CV Exam	16	19	84.2105	Well Done	Yes		84
30	58	2010-10-15 08:25:00	1 to 5 minutes	1 to 5 minutes	Highly Satisfied	Clinical Skills	Physical Exam Skills	Clinical Skills: Neurologic Exam	27	32	84.375	Well Done	Yes		84
2383	58	2010-09-23 10:54:00	6 to 10 minutes	6 to 10 minutes	Highly Satisfied	Headache	Physical Exam Skills	Physical	29	33	87.8788	Well Done	Yes		84
296	58	2010-10-15 09:01:00	6 to 10 minutes	1 to 5 minutes	Neutral	CHF	Physical Exam Skills	Physical	11	12	91.6667	Well Done	No		84
162	58	2010-09-23 10:56:00	6 to 10 minutes	6 to 10 minutes	Satisfied	Depression/Psych	History Taking Skills	History	36	50	72	Needs Improvement	Yes		84
512	59	2010-09-28 14:32:00	Over 15 minutes	Over 15 minutes	Highly Satisfied	Liver Dz	Communication Skills	Liver Dz: Case Presentation	15	17	88.2353	Well Done	Yes		71
512	59	2010-09-28 14:25:00	Over 15 minutes	Over 15 minutes	Highly Satisfied	Cough	History Taking Skills	History	30	32	93.75	Well Done	Yes		71
512	59	2010-09-28 14:15:00	Over 15 minutes	Over 15 minutes	Highly Satisfied	Liver Dz	History Taking Skills	Liver Dz: History	35	37	94.5946	Well Done	Yes		71
512	59	2010-09-09 18:16:00	Over 15 minutes	6 to 10 minutes	Highly Satisfied	COPD/Asthma	Communication Skills	Case Pres	14	14	100	Well Done	Yes		71
616	59	2010-09-10 14:33:00	Over 15 minutes	6 to 10 minutes	Satisfied	Depression/Psych	History Taking Skills	History	42	50	84	Well Done	Yes		71
512	59	2010-09-13 12:28:00	6 to 10 minutes	1 to 5 minutes	Satisfied	Cough	History Taking Skills	History	29	32	90.625	Well Done	Yes		71
616	59	2010-09-10 15:38:00	6 to 10 minutes	6 to 10 minutes	Satisfied	Back pain	History Taking Skills	History	30	33	90.9091	Well Done	Yes		71
512	59	2010-09-13 12:24:00	6 to 10 minutes	1 to 5 minutes	Satisfied	Dysuria	History Taking Skills	History	21	23	91.3043	Well Done	Yes		71
616	59	2010-09-10 15:31:00	Over 15 minutes	6 to 10 minutes	Satisfied	Joint Pain	Physical Exam Skills	PE	36	39	92.3077	Well Done	Yes		71
512	59	2010-09-28 14:12:00	6 to 10 minutes	1 to 5 minutes	Satisfied	Cough	Physical Exam Skills	Physical	5	5	100	Well Done	No		71
99	60	2010-07-19 15:52:00	Over 15 minutes	Over 15 minutes	Dissatisfied	COPD/Asthma	Physical Exam Skills	Physical	14	21	66.6667	Needs Improvement	No		79
4668	60	2010-07-29 07:54:00	Over 15 minutes	Over 15 minutes	Highly Satisfied	CHF	Physical Exam Skills	Physical	24	31	77.4194	Well Done	Yes		79
497	60	2010-08-12 10:55:00	11 to 15 minutes	11 to 15 minutes	Highly Satisfied	Fluid Elyte Acid-base	Communication Skills	Case Presentation	16	17	94.1176	Well Done	Yes		79
497	60	2010-08-12 11:14:00	11 to 15 minutes	6 to 10 minutes	Highly Satisfied	CHF	Communication Skills	Case Pres	17	17	100	Well Done	Yes		79
618	60	2010-07-27 07:53:00	11 to 15 minutes	11 to 15 minutes	Neutral	Fluid Elyte Acid-base	Communication Skills	Case Presentation	11	17	64.7059	Needs Improvement	Yes		79
4668	60	2010-07-26 10:13:00	Over 15 minutes	Over 15 minutes	Neutral	COPD/Asthma	Physical Exam Skills	Physical	19	21	90.4762	Needs Improvement	Yes		79
4956	60	2010-07-20 07:22:00	Over 15 minutes	Over 15 minutes	Neutral	Abdominal Pain	Communication Skills	Case Pres	16	16	100	Well Done	Yes		79
31	60	2010-07-13 12:29:00	6 to 10 minutes	11 to 15 minutes	Satisfied	Abdominal Pain	Physical Exam Skills	Physical Exam	25	31	80.6452	Well Done	Yes		79
4668	60	2010-07-15 12:03:00	Over 15 minutes	Over 15 minutes	Satisfied	Altered Mental Status	Physical Exam Skills	Physical Exam	34	40	85	Well Done	Yes		79
619	60	2010-07-28 11:42:00	11 to 15 minutes	11 to 15 minutes	Satisfied	Joint Pain	Communication Skills	Case Presentation	16	17	94.1176	Well Done	Yes		79
99	61	2011-02-08 08:22:00	6 to 10 minutes	6 to 10 minutes	Dissatisfied	CHF	Physical Exam Skills	Physical	10	12	83.3333	Well Done	No	g	71
32	61	2011-02-21 09:07:00	6 to 10 minutes	6 to 10 minutes	Neutral	Liver Dz	Physical Exam Skills	Liver Disease: Physical Exam	18	28	64.2857	Well Done	Yes	g	71
32	61	2011-02-21 09:03:00	6 to 10 minutes	6 to 10 minutes	Neutral	Abdominal Pain	Physical Exam Skills	Physical Exam	21	31	67.7419	Well Done	Yes	g	71
32	61	2011-02-21 09:15:00	6 to 10 minutes	6 to 10 minutes	Neutral	Hypertension	Communication Skills	Case Presentation	12	17	70.5882	Needs Improvement	Yes	g	71
32	61	2011-02-21 09:17:00	11 to 15 minutes	6 to 10 minutes	Neutral	Dyspnea	Physical Exam Skills	Physical	18	24	75	Needs Improvement	Yes	g	71
32	61	2011-02-21 09:10:00	11 to 15 minutes	6 to 10 minutes	Neutral	Diabetes	Physical Exam Skills	Physical	16	21	76.1905	Not Done	Yes	g	71
32	61	2011-02-21 09:12:00	6 to 10 minutes	6 to 10 minutes	Neutral	Cough	Communication Skills	Case Pres	13	17	76.4706	Well Done	Yes	g	71
32	61	2011-02-21 09:20:00	6 to 10 minutes	11 to 15 minutes	Neutral	Dysuria	Communication Skills	Case Presentation	13	17	76.4706	Needs Improvement	Yes	g	71
32	61	2011-02-21 09:05:00	6 to 10 minutes	6 to 10 minutes	Neutral	Anemia	Communication Skills	Case Pres	15	16	93.75	Well Done	Yes	g	71
32	61	2011-02-21 08:30:00	6 to 10 minutes	1 to 5 minutes	Neutral	CHF	Communication Skills	Case Pres	1	1	100	Well Done	Yes	g	71
99	61	2011-02-07 15:59:00	6 to 10 minutes	Over 15 minutes	Satisfied	COPD/Asthma	Physical Exam Skills	Physical	12	17	70.5882	Needs Improvement	No	g	71
2559	62	2010-08-19 14:35:00	6 to 10 minutes	6 to 10 minutes	Highly Satisfied	CHF	Physical Exam Skills	Physical	23	31	74.1935	Well Done	Yes	s	78
571	62	2010-08-25 14:50:00	11 to 15 minutes	6 to 10 minutes	Highly Satisfied	Clinical Skills	Physical Exam Skills	Clinical Skills: CV Exam	16	19	84.2105	Well Done	Yes	s	78
2559	62	2010-08-13 20:33:00	Over 15 minutes	Over 15 minutes	Highly Satisfied	Abdominal Pain	Communication Skills	Case Pres	15	16	93.75	Well Done	Yes	s	78
2559	62	2010-08-18 11:23:00	6 to 10 minutes	6 to 10 minutes	Highly Satisfied	Headache	Communication Skills	Case Presentation	17	17	100	Well Done	Yes	s	78
2699	62	2010-08-04 15:13:00	6 to 10 minutes	6 to 10 minutes	Satisfied	Anemia	Physical Exam Skills	Physical	18	28	64.2857	Well Done	Yes	s	78
4912	63	2012-09-21 10:55:21	6 to 10 minutes	1 to 5 minutes	Highly Satisfied	Clinical Skills Hand Offs	Sign Out	Hand Offs	13	13	100	Well Done	Yes	l	79
247	63	2012-09-16 15:57:04	Over 15 minutes	Over 15 minutes	Highly Satisfied	Diabetes	Communication Skills	Case Presentation	17	17	100	Well Done	Yes	l	79
247	63	2012-09-16 16:57:28	11 to 15 minutes	6 to 10 minutes	Highly Satisfied	Fluid Elyte Acid-base	Communication Skills	Case Presentation	17	17	100	Well Done	Yes	l	79
93	63	2012-10-05 15:53:33	6 to 10 minutes	1 to 5 minutes	Highly Satisfied	Abdominal Pain	History Taking Skills	Abd Pain: History	48	48	100	Well Done	Yes	l	79
247	63	2012-09-21 12:20:20	Over 15 minutes	Over 15 minutes	Neutral	CHF	Physical Exam Skills	Physical	23	23	100	Well Done	Yes	l	79
4912	63	2012-09-20 14:20:57	11 to 15 minutes	11 to 15 minutes	Satisfied	Dyspnea	Physical Exam Skills	Physical	22	30	73.3333	Well Done	Yes	l	79
4912	63	2012-09-20 11:44:52	11 to 15 minutes	11 to 15 minutes	Satisfied	COPD/Asthma	Communication Skills	Case Pres	13	14	92.8571	Well Done	Yes	l	79
171	63	2012-10-05 11:30:21	11 to 15 minutes	6 to 10 minutes	Satisfied	Cough	Physical Exam Skills	Physical	16	16	100	Well Done	Yes	l	79
171	63	2012-10-05 11:33:59	11 to 15 minutes	6 to 10 minutes	Satisfied	Anemia	Physical Exam Skills	Physical	24	24	100	Well Done	Yes	l	79
171	63	2012-09-28 13:07:52	11 to 15 minutes	6 to 10 minutes	Satisfied	COPD/Asthma	History Taking Skills	History	37	37	100	Well Done	Yes	l	79
275	64	2010-09-02 14:19:00	Over 15 minutes	6 to 10 minutes	Dissatisfied	CHF	Physical Exam Skills	Physical	24	31	77.4194	Well Done	Yes		74
589	64	2010-09-16 16:36:00	Over 15 minutes	Over 15 minutes	Highly Satisfied	Anemia	Physical Exam Skills	Physical	16	32	50	Not Done	No		74
589	64	2010-10-14 12:40:00	Over 15 minutes	Over 15 minutes	Highly Satisfied	Abdominal Pain	Communication Skills	Case Pres	16	16	100	Well Done	Yes		74
589	64	2010-09-16 16:52:00	11 to 15 minutes	11 to 15 minutes	Highly Satisfied	Chest Pain	Communication Skills	Case Pres	17	17	100	Well Done	Yes		74
589	64	2010-10-12 16:26:00	Over 15 minutes	Over 15 minutes	Highly Satisfied	Altered Mental Status	Communication Skills	Case Pres	17	17	100	Well Done	Yes		74
933	64	2010-09-09 14:41:00	11 to 15 minutes	1 to 5 minutes	Neutral	Dyspnea	Physical Exam Skills	Physical	23	24	95.8333	Well Done	Yes		74
551	64	2010-10-08 18:29:00	11 to 15 minutes	6 to 10 minutes	Satisfied	Altered Mental Status	Physical Exam Skills	Physical Exam	22	40	55	Needs Improvement	Yes		74
275	64	2010-08-31 10:02:00	11 to 15 minutes	1 to 5 minutes	Satisfied	Abdominal Pain	Physical Exam Skills	Physical Exam	26	31	83.871	Well Done	Yes		74
492	64	2010-09-28 07:01:00	6 to 10 minutes	6 to 10 minutes	Satisfied	COPD/Asthma	Physical Exam Skills	Physical	19	21	90.4762	Needs Improvement	Yes		74
551	64	2010-10-04 16:00:00	11 to 15 minutes	6 to 10 minutes	Satisfied	COPD/Asthma	Communication Skills	Case Pres	13	14	92.8571	Well Done	Yes		74
1	65	2011-04-14 12:05:00	6 to 10 minutes	1 to 5 minutes	Highly Satisfied	Dysuria	Communication Skills	Case Presentation	9	17	52.9412	Not Done	Yes	l	76
4658	65	2011-03-26 15:33:00	Over 15 minutes	1 to 5 minutes	Highly Satisfied	Clinical Skills	Physical Exam Skills	HEENT / NECK Exam	15	20	75	Needs Improvement	Yes	l	76
4658	65	2011-03-26 15:31:00	Over 15 minutes	1 to 5 minutes	Highly Satisfied	Anemia	Physical Exam Skills	Physical	23	28	82.1429	Well Done	Yes	l	76
4658	65	2011-03-26 15:29:00	Over 15 minutes	1 to 5 minutes	Highly Satisfied	Abdominal Pain	Physical Exam Skills	Physical Exam	26	31	83.871	Well Done	Yes	l	76
4658	65	2011-03-26 15:30:00	Over 15 minutes	1 to 5 minutes	Highly Satisfied	Anemia	History Taking Skills	History	47	52	90.3846	Well Done	Yes	l	76
1	65	2011-04-14 12:00:00	Over 15 minutes	6 to 10 minutes	Highly Satisfied	Dysuria	History Taking Skills	History	20	22	90.9091	Well Done	Yes	l	76
4658	65	2011-03-26 15:27:00	Over 15 minutes	1 to 5 minutes	Highly Satisfied	Abdominal Pain	History Taking Skills	Abd Pain: History	44	47	93.617	Well Done	Yes	l	76
517	65	2011-03-12 11:25:00	11 to 15 minutes	6 to 10 minutes	Highly Satisfied	Headache	History Taking Skills	History	41	42	97.619	Well Done	Yes	l	76
4658	65	2011-03-26 15:34:00	Over 15 minutes	1 to 5 minutes	Highly Satisfied	Abdominal Pain	Communication Skills	Case Pres	16	16	100	Well Done	Yes	l	76
517	65	2011-03-12 10:07:00	11 to 15 minutes	11 to 15 minutes	Satisfied	Headache	History Taking Skills	History	18	65	27.6923	Not Done	No	l	76
64	66	2010-11-11 17:22:00	Over 15 minutes	Over 15 minutes	Highly Satisfied	Clinical Skills	Physical Exam Skills	HEENT / NECK Exam	37	61	60.6557	Not Done	Yes	g	75
64	66	2010-11-13 10:52:00	Over 15 minutes	Over 15 minutes	Highly Satisfied	Abdominal Pain	Physical Exam Skills	Physical Exam	26	31	83.871	Well Done	Yes	g	75
63	66	2010-11-29 15:01:00	6 to 10 minutes	1 to 5 minutes	Satisfied	Abdominal Pain	Physical Exam Skills	Physical Exam	13	31	41.9355	Not Done	No	g	75
2346	66	2010-11-01 15:56:00	Over 15 minutes	11 to 15 minutes	Satisfied	Clinical Skills	Physical Exam Skills	Clinical Skills: CV Exam	16	19	84.2105	Well Done	Yes	g	75
2346	66	2010-11-02 15:08:00	Over 15 minutes	11 to 15 minutes	Satisfied	COPD/Asthma	Physical Exam Skills	Physical	7	8	87.5	Well Done	No	g	75
476	66	2010-11-24 12:43:00	6 to 10 minutes	6 to 10 minutes	Satisfied	Altered Mental Status	Physical Exam Skills	Physical Exam	36	40	90	Well Done	Yes	g	75
63	66	2010-11-29 14:56:00	1 to 5 minutes	1 to 5 minutes	Satisfied	Abdominal Pain	Communication Skills	Case Pres	16	16	100	Well Done	Yes	g	75
63	66	2010-11-29 14:57:00	1 to 5 minutes	1 to 5 minutes	Satisfied	Cough	Communication Skills	Case Pres	17	17	100	Well Done	Yes	g	75
64	66	2010-11-29 14:59:00	6 to 10 minutes	1 to 5 minutes	Satisfied	Altered Mental Status	Communication Skills	Case Pres	17	17	100	Well Done	Yes	g	75
168	67	2010-07-30 13:50:00	11 to 15 minutes	6 to 10 minutes	Highly Satisfied	Altered Mental Status	Communication Skills	Case Pres	11	17	64.7059	Needs Improvement	No	l	67
53	67	2010-08-20 12:30:00	6 to 10 minutes	1 to 5 minutes	Highly Satisfied	Diabetes	Physical Exam Skills	Physical	17	21	80.9524	Well Done	Yes	l	67
256	67	2010-07-21 11:23:00	11 to 15 minutes	6 to 10 minutes	Highly Satisfied	Abdominal Pain	Physical Exam Skills	Physical Exam	26	31	83.871	Well Done	Yes	l	67
2495	67	2010-08-23 13:11:00	Over 15 minutes	6 to 10 minutes	Highly Satisfied	Hypertension	Physical Exam Skills	HTN: Physical exam	29	34	85.2941	Well Done	Yes	l	67
256	67	2010-07-27 15:43:00	11 to 15 minutes	6 to 10 minutes	Highly Satisfied	Headache	Physical Exam Skills	Physical	29	33	87.8788	Well Done	Yes	l	67
102	67	2010-08-11 11:34:00	11 to 15 minutes	6 to 10 minutes	Satisfied	GI Bleed	History Taking Skills	GI Bleed: History	19	48	39.5833	Needs Improvement	No	l	67
102	67	2010-08-06 09:40:00	6 to 10 minutes	1 to 5 minutes	Satisfied	Back pain	History Taking Skills	History	19	28	67.8571	Needs Improvement	No	l	67
2700	67	2010-08-19 22:37:00	6 to 10 minutes	6 to 10 minutes	Satisfied	Anemia	Physical Exam Skills	Physical	19	28	67.8571	Well Done	Yes	l	67
332	67	2010-08-19 21:59:00	Over 15 minutes	11 to 15 minutes	Satisfied	Chest Pain	Physical Exam Skills	Physical	23	30	76.6667	Well Done	Yes	l	67
2700	67	2010-08-21 21:09:00	6 to 10 minutes	11 to 15 minutes	Satisfied	Dyspnea	Physical Exam Skills	Physical	20	24	83.3333	Well Done	Yes	l	67
512	68	2011-04-13 10:34:00	6 to 10 minutes	6 to 10 minutes	Highly Dissatisfied	Liver Dz	Physical Exam Skills	Liver Disease: Physical Exam	17	23	73.913	Not Done	No	f	71
512	68	2011-04-13 10:39:00	11 to 15 minutes	11 to 15 minutes	Highly Dissatisfied	Diabetes	Communication Skills	Case Presentation	17	17	100	Well Done	Yes	f	71
512	68	2011-03-28 10:30:00	Over 15 minutes	6 to 10 minutes	Highly Satisfied	Joint Pain	History Taking Skills	History	31	47	65.9574	Needs Improvement	Yes	f	71
512	68	2011-04-13 10:41:00	11 to 15 minutes	11 to 15 minutes	Highly Satisfied	Hypertension	History Taking Skills	HTN: History	37	47	78.7234	Not Done	No	f	71
512	68	2011-04-13 10:45:00	11 to 15 minutes	11 to 15 minutes	Highly Satisfied	CHF	Communication Skills	Case Pres	17	17	100	Well Done	Yes	f	71
512	68	2011-04-13 10:49:00	11 to 15 minutes	11 to 15 minutes	Highly Satisfied	Fluid Elyte Acid-base	Communication Skills	Case Presentation	17	17	100	Well Done	Yes	f	71
512	68	2011-03-18 20:09:00	6 to 10 minutes	6 to 10 minutes	Satisfied	Chest Pain	Physical Exam Skills	Physical	21	30	70	Needs Improvement	Yes	f	71
512	68	2011-03-28 10:43:00	Over 15 minutes	Over 15 minutes	Satisfied	COPD/Asthma	Physical Exam Skills	Physical	16	19	84.2105	Needs Improvement	No	f	71
512	68	2011-03-28 10:48:00	Over 15 minutes	Over 15 minutes	Satisfied	Abdominal Pain	Communication Skills	Case Pres	14	16	87.5	Well Done	Yes	f	71
512	68	2011-03-18 20:06:00	11 to 15 minutes	Over 15 minutes	Satisfied	Dyspnea	Communication Skills	Case Presentation	16	16	100	Well Done	Yes	f	71
62	69	2010-11-24 13:33:00	6 to 10 minutes	1 to 5 minutes	Highly Satisfied	Cough	Communication Skills	Case Pres	16	17	94.1176	Well Done	Yes	g	94
651	69	2010-11-16 13:27:00	Over 15 minutes	1 to 5 minutes	Satisfied	Clinical Skills	Physical Exam Skills	Clinical Skills: Neurologic Exam	36	41	87.8049	Well Done	Yes	g	94
60	69	2010-11-24 13:32:00	1 to 5 minutes	1 to 5 minutes	Satisfied	Abdominal Pain	Communication Skills	Case Pres	15	16	93.75	Well Done	Yes	g	94
60	69	2010-11-24 13:23:00	1 to 5 minutes	1 to 5 minutes	Satisfied	Chest Pain	Communication Skills	Case Pres	16	17	94.1176	Well Done	Yes	g	94
60	69	2010-11-24 13:30:00	6 to 10 minutes	1 to 5 minutes	Satisfied	Fluid Elyte Acid-base	Communication Skills	Case Presentation	16	17	94.1176	Well Done	Yes	g	94
62	69	2010-11-24 13:37:00	1 to 5 minutes	1 to 5 minutes	Satisfied	CHF	Communication Skills	Case Pres	16	17	94.1176	Well Done	Yes	g	94
64	69	2010-11-30 13:09:00	6 to 10 minutes	6 to 10 minutes	Satisfied	Dyspnea	Communication Skills	Case Presentation	16	16	100	Well Done	Yes	g	94
62	69	2010-11-29 14:06:00	6 to 10 minutes	1 to 5 minutes	Satisfied	Cough	Communication Skills	Case Pres	17	17	100	Well Done	Yes	g	94
62	69	2010-11-29 14:09:00	6 to 10 minutes	1 to 5 minutes	Satisfied	Chest Pain	Communication Skills	Case Pres	17	17	100	Well Done	Yes	g	94
64	69	2010-11-30 13:12:00	1 to 5 minutes	1 to 5 minutes	Satisfied	Cough	Communication Skills	Case Pres	17	17	100	Well Done	Yes	g	94
604	70	2011-09-13 14:06:00	11 to 15 minutes	11 to 15 minutes	Highly Satisfied	Clinical Skills	Physical Exam Skills	Clinical Skills: Neurologic Exam	9	9	100	Well Done	Yes	f	82
604	70	2011-09-13 14:00:00	6 to 10 minutes	6 to 10 minutes	Satisfied	Abdominal Pain	Communication Skills	Case Pres	12	16	75	Well Done	Yes	f	82
604	70	2011-09-13 13:46:00	Over 15 minutes	6 to 10 minutes	Satisfied	Chest Pain	Communication Skills	Case Pres	14	17	82.3529	Well Done	Yes	f	82
604	70	2011-09-20 07:34:00	11 to 15 minutes	1 to 5 minutes	Satisfied	Liver Dz	Communication Skills	Liver Dz: Case Presentation	14	17	82.3529	Not Done	Yes	f	82
82	70	2011-10-07 13:20:00	6 to 10 minutes	6 to 10 minutes	Satisfied	COPD/Asthma	Physical Exam Skills	Physical	16	16	100	Well Done	No	f	82
82	70	2011-10-17 09:50:00	1 to 5 minutes	1 to 5 minutes	Satisfied	Joint Pain	Communication Skills	Case Presentation	17	17	100	Well Done	Yes	f	82
82	70	2011-10-11 11:36:00	6 to 10 minutes	6 to 10 minutes	Satisfied	COPD/Asthma	Physical Exam Skills	Physical	19	19	100	Needs Improvement	No	f	82
82	70	2011-10-14 11:17:00	6 to 10 minutes	1 to 5 minutes	Satisfied	Dyspnea	Physical Exam Skills	Physical	23	23	100	Well Done	Yes	f	82
82	70	2011-09-29 11:03:00	6 to 10 minutes	6 to 10 minutes	Satisfied	Abdominal Pain	Physical Exam Skills	Physical Exam	25	25	100	Well Done	Yes	f	82
144	70	2011-09-13 11:18:00	1 to 5 minutes	1 to 5 minutes	Satisfied	Abdominal Pain	Physical Exam Skills	Physical Exam	25	25	100	Well Done	Yes	f	82
74	71	2011-07-29 08:13:00	1 to 5 minutes	1 to 5 minutes	Highly Satisfied	Chest Pain	Communication Skills	Case Pres	16	17	94.1176	Well Done	Yes	u	74
74	71	2011-07-29 08:16:00	6 to 10 minutes	1 to 5 minutes	Highly Satisfied	Headache	Physical Exam Skills	Physical	28	29	96.5517	Well Done	Yes	u	74
74	71	2011-07-29 08:07:00	1 to 5 minutes	6 to 10 minutes	Highly Satisfied	CHF	Physical Exam Skills	Physical	11	11	100	Well Done	No	u	74
74	71	2011-07-18 16:02:00	6 to 10 minutes	1 to 5 minutes	Highly Satisfied	Chest Pain	Physical Exam Skills	Physical	12	12	100	Well Done	No	u	74
74	71	2011-07-29 08:10:00	6 to 10 minutes	1 to 5 minutes	Highly Satisfied	Abdominal Pain	Physical Exam Skills	Physical Exam	15	15	100	Well Done	No	u	74
77	71	2011-08-24 18:48:00	1 to 5 minutes	1 to 5 minutes	Satisfied	Dyspnea	Communication Skills	Case Presentation	15	16	93.75	Well Done	Yes	u	74
77	71	2011-08-24 18:40:00	6 to 10 minutes	1 to 5 minutes	Satisfied	Altered Mental Status	Physical Exam Skills	Physical Exam	36	37	97.2973	Well Done	Yes	u	74
77	71	2011-08-24 18:50:00	1 to 5 minutes	1 to 5 minutes	Satisfied	Chest Pain	Communication Skills	Case Pres	17	17	100	Well Done	Yes	u	74
77	71	2011-08-24 18:52:00	1 to 5 minutes	1 to 5 minutes	Satisfied	Altered Mental Status	Communication Skills	Case Pres	17	17	100	Well Done	Yes	u	74
77	71	2011-08-24 18:45:00	1 to 5 minutes	1 to 5 minutes	Satisfied	Altered Mental Status	History Taking Skills	History	31	31	100	Well Done	Yes	u	74
999	72	2011-08-16 11:07:00	11 to 15 minutes	6 to 10 minutes	Highly Satisfied	Diabetes	History Taking Skills	History	5	11	45.4545	Needs Improvement	No	u	72
999	72	2011-08-16 11:09:00	11 to 15 minutes	1 to 5 minutes	Highly Satisfied	Diabetes	Physical Exam Skills	Physical	16	19	84.2105	Well Done	Yes	u	72
35	72	2011-07-27 21:24:00	11 to 15 minutes	6 to 10 minutes	Highly Satisfied	Chest Pain	Communication Skills	Case Pres	16	17	94.1176	Well Done	Yes	u	72
35	72	2011-07-27 21:37:00	11 to 15 minutes	6 to 10 minutes	Highly Satisfied	Chest Pain	History Taking Skills	History	42	44	95.4545	Well Done	Yes	u	72
104	72	2011-07-11 16:15:00	11 to 15 minutes	1 to 5 minutes	Highly Satisfied	Chest Pain	Physical Exam Skills	Physical	26	27	96.2963	Well Done	Yes	u	72
74	72	2011-08-16 11:14:00	11 to 15 minutes	6 to 10 minutes	Satisfied	Dyspnea	Physical Exam Skills	Physical	12	19	63.1579	Needs Improvement	No	u	72
74	72	2011-08-16 11:17:00	11 to 15 minutes	6 to 10 minutes	Satisfied	Back pain	History Taking Skills	History	25	32	78.125	Needs Improvement	No	u	72
2195	72	2011-07-19 10:21:00	11 to 15 minutes	6 to 10 minutes	Satisfied	Chest Pain	History Taking Skills	History	4	4	100	Well Done	No	u	72
141	72	2011-07-08 10:27:00	1 to 5 minutes	1 to 5 minutes	Satisfied	Abdominal Pain	Physical Exam Skills	Physical Exam	15	15	100	Well Done	No	u	72
74	72	2011-07-06 16:25:00	6 to 10 minutes	6 to 10 minutes	Satisfied	Joint Pain	Communication Skills	Case Presentation	17	17	100	Well Done	Yes	u	72
2347	73	2011-02-25 15:36:00	6 to 10 minutes	6 to 10 minutes	Highly Satisfied	Clinical Skills	Physical Exam Skills	Clinical Skills: Neurologic Exam	32	41	78.0488	Needs Improvement	Yes	g	71
2347	73	2011-02-25 15:40:00	6 to 10 minutes	6 to 10 minutes	Highly Satisfied	CHF	Physical Exam Skills	Physical	25	31	80.6452	Well Done	Yes	g	71
37	73	2011-02-08 15:12:00	6 to 10 minutes	6 to 10 minutes	Highly Satisfied	Abdominal Pain	Physical Exam Skills	Physical Exam	26	31	83.871	Well Done	Yes	g	71
37	73	2011-02-08 15:08:00	11 to 15 minutes	6 to 10 minutes	Highly Satisfied	Abdominal Pain	History Taking Skills	Abd Pain: History	43	47	91.4894	Well Done	Yes	g	71
37	73	2011-02-08 15:05:00	6 to 10 minutes	6 to 10 minutes	Highly Satisfied	Abdominal Pain	History Taking Skills	Abd Pain: History	44	47	93.617	Well Done	Yes	g	71
95	73	2011-02-07 15:40:00	1 to 5 minutes	6 to 10 minutes	Highly Satisfied	Anemia	Communication Skills	Case Pres	15	16	93.75	Well Done	Yes	g	71
95	73	2011-02-07 15:47:00	6 to 10 minutes	6 to 10 minutes	Highly Satisfied	Abdominal Pain	Communication Skills	Case Pres	16	16	100	Well Done	Yes	g	71
620	73	2011-02-11 13:45:00	11 to 15 minutes	11 to 15 minutes	Highly Satisfied	Abdominal Pain	Communication Skills	Case Pres	16	16	100	Well Done	Yes	g	71
95	73	2011-02-07 15:44:00	1 to 5 minutes	6 to 10 minutes	Satisfied	Altered Mental Status	Communication Skills	Case Pres	13	17	76.4706	Well Done	Yes	g	71
37	73	2011-01-27 18:18:00	6 to 10 minutes	11 to 15 minutes	Satisfied	CHF	Physical Exam Skills	Physical	25	31	80.6452	Well Done	Yes	g	71
37	73	2011-01-27 14:46:00	11 to 15 minutes	11 to 15 minutes	Satisfied	Chest Pain	Physical Exam Skills	Physical	25	30	83.3333	Well Done	Yes	g	71
37	73	2011-01-27 18:10:00	11 to 15 minutes	11 to 15 minutes	Satisfied	Cough	Physical Exam Skills	Physical	15	17	88.2353	Well Done	Yes	g	71
37	73	2011-01-27 18:12:00	6 to 10 minutes	6 to 10 minutes	Satisfied	Dyspnea	Physical Exam Skills	Physical	23	24	95.8333	Well Done	Yes	g	71
95	73	2011-02-07 15:46:00	6 to 10 minutes	6 to 10 minutes	Satisfied	Abdominal Pain	Communication Skills	Case Pres	16	16	100	Well Done	Yes	g	71
2892	74	2011-07-29 09:09:00	6 to 10 minutes	6 to 10 minutes	Highly Satisfied	Anemia	Physical Exam Skills	Physical	13	24	54.1667	Needs Improvement	No	g	73
2923	74	2011-07-21 11:22:00	Over 15 minutes	1 to 5 minutes	Highly Satisfied	GI Bleed	History Taking Skills	GI Bleed: History	40	43	93.0233	Not Done	No	g	73
2892	74	2011-07-29 08:33:00	6 to 10 minutes	6 to 10 minutes	Highly Satisfied	Anemia	History Taking Skills	History	47	47	100	Well Done	Yes	g	73
2892	74	2011-07-18 15:16:00	Over 15 minutes	Over 15 minutes	Satisfied	CHF	Physical Exam Skills	Physical	17	24	70.8333	Needs Improvement	No	g	73
2892	74	2011-07-18 15:27:00	Over 15 minutes	Over 15 minutes	Satisfied	Altered Mental Status	Physical Exam Skills	Physical Exam	36	37	97.2973	Well Done	Yes	g	73
2892	74	2011-07-18 15:11:00	Over 15 minutes	11 to 15 minutes	Satisfied	COPD/Asthma	Physical Exam Skills	Physical	12	12	100	Well Done	No	g	73
37	74	2011-07-28 14:16:00	6 to 10 minutes	6 to 10 minutes	Satisfied	Dyspnea	Physical Exam Skills	Physical	23	23	100	Well Done	Yes	g	73
37	74	2011-07-14 13:42:00	6 to 10 minutes	6 to 10 minutes	Satisfied	Abdominal Pain	Physical Exam Skills	Physical Exam	25	25	100	Well Done	Yes	g	73
37	74	2011-07-18 14:56:00	6 to 10 minutes	11 to 15 minutes	Satisfied	Altered Mental Status	History Taking Skills	History	31	31	100	Well Done	Yes	g	73
37	74	2011-07-18 15:02:00	6 to 10 minutes	11 to 15 minutes	Satisfied	Altered Mental Status	Physical Exam Skills	Physical Exam	37	37	100	Well Done	Yes	g	73
70	75	2011-07-19 16:00:00	1 to 5 minutes	1 to 5 minutes	Highly Satisfied	Joint Pain	Communication Skills	Case Presentation	11	17	64.7059	Needs Improvement	Yes	f	84
133	75	2011-07-29 16:54:00	6 to 10 minutes	6 to 10 minutes	Highly Satisfied	Altered Mental Status	Communication Skills	Case Pres	16	17	94.1176	Well Done	Yes	f	84
4903	75	2011-08-18 12:13:00	Over 15 minutes	Over 15 minutes	Highly Satisfied	Altered Mental Status	Physical Exam Skills	Physical Exam	36	37	97.2973	Well Done	Yes	f	84
133	75	2011-07-22 14:10:00	11 to 15 minutes	6 to 10 minutes	Highly Satisfied	Anemia	Communication Skills	Case Pres	16	16	100	Well Done	Yes	f	84
133	75	2011-07-29 16:57:00	6 to 10 minutes	6 to 10 minutes	Highly Satisfied	Headache	Communication Skills	Case Presentation	17	17	100	Well Done	Yes	f	84
1116	75	2011-08-22 11:48:00	Over 15 minutes	1 to 5 minutes	Highly Satisfied	Chest Pain	Communication Skills	Case Pres	17	17	100	Well Done	Yes	f	84
133	75	2011-07-20 08:41:00	Over 15 minutes	6 to 10 minutes	Highly Satisfied	Chest Pain	Physical Exam Skills	Physical	27	27	100	Well Done	Yes	f	84
133	75	2011-07-29 17:02:00	1 to 5 minutes	6 to 10 minutes	Highly Satisfied	Headache	Physical Exam Skills	Physical	29	29	100	Well Done	Yes	f	84
133	75	2011-07-29 16:59:00	1 to 5 minutes	1 to 5 minutes	Highly Satisfied	Headache	History Taking Skills	History	41	41	100	Well Done	Yes	f	84
133	75	2011-07-22 14:15:00	11 to 15 minutes	11 to 15 minutes	Highly Satisfied	Depression/Psych	History Taking Skills	History	43	43	100	Well Done	Yes	f	84
4656	76	2010-08-16 10:48:00	Over 15 minutes	1 to 5 minutes	Highly Satisfied	Abdominal Pain	Physical Exam Skills	Physical Exam	22	31	70.9677	Well Done	Yes	s	83
581	76	2010-08-04 11:31:00	Over 15 minutes	6 to 10 minutes	Highly Satisfied	Clinical Skills	Physical Exam Skills	Clinical Skills: CV Exam	16	19	84.2105	Well Done	Yes	s	83
581	76	2010-08-18 09:04:00	Over 15 minutes	Over 15 minutes	Highly Satisfied	Altered Mental Status	Communication Skills	Case Pres	17	17	100	Well Done	Yes	s	83
4711	76	2010-07-26 20:57:00	Over 15 minutes	Over 15 minutes	Neutral	Chest Pain	History Taking Skills	History	43	46	93.4783	Well Done	Yes	s	83
522	76	2010-08-20 15:38:00	6 to 10 minutes	6 to 10 minutes	Satisfied	Chest Pain	Communication Skills	Case Pres	17	17	100	Well Done	Yes	s	83
703	77	2010-11-01 16:09:00	11 to 15 minutes	6 to 10 minutes	Highly Satisfied	CHF	Physical Exam Skills	Physical	25	31	80.6452	Not Done	Yes	g	82
2899	77	2010-11-17 22:26:00	6 to 10 minutes	Over 15 minutes	Highly Satisfied	COPD/Asthma	History Taking Skills	History	46	53	86.7925	Well Done	Yes	g	82
2416	77	2010-11-16 14:48:00	6 to 10 minutes	1 to 5 minutes	Highly Satisfied	Dyspnea	History Taking Skills	History	28	32	87.5	Well Done	Yes	g	82
703	77	2010-11-01 16:06:00	11 to 15 minutes	1 to 5 minutes	Highly Satisfied	COPD/Asthma	History Taking Skills	History	29	30	96.6667	Well Done	Yes	g	82
37	77	2010-11-02 13:39:00	6 to 10 minutes	6 to 10 minutes	Satisfied	Anemia	Physical Exam Skills	Physical	21	28	75	Well Done	Yes	g	82
37	77	2010-11-02 14:22:00	6 to 10 minutes	6 to 10 minutes	Satisfied	Joint Pain	Physical Exam Skills	PE	39	52	75	Well Done	No	g	82
37	77	2010-11-04 15:38:00	6 to 10 minutes	6 to 10 minutes	Satisfied	Headache	Physical Exam Skills	Physical	26	33	78.7879	Well Done	Yes	g	82
37	77	2010-11-09 13:48:00	6 to 10 minutes	6 to 10 minutes	Satisfied	Abdominal Pain	Physical Exam Skills	Physical Exam	26	31	83.871	Well Done	Yes	g	82
37	77	2010-11-09 13:50:00	6 to 10 minutes	6 to 10 minutes	Satisfied	Dyspnea	Physical Exam Skills	Physical	17	20	85	Well Done	Yes	g	82
3441	79	2010-10-11 07:23:00	6 to 10 minutes	1 to 5 minutes	Neutral	COPD/Asthma	Physical Exam Skills	Physical	44	60	73.3333	Needs Improvement	No		77
502	79	2010-09-13 19:35:00	Over 15 minutes	11 to 15 minutes	Neutral	Chest Pain	Physical Exam Skills	Physical	23	30	76.6667	Well Done	Yes		77
502	79	2010-09-13 19:29:00	Over 15 minutes	11 to 15 minutes	Neutral	Chest Pain	History Taking Skills	History	39	46	84.7826	Needs Improvement	Yes		77
473	79	2010-10-11 07:19:00	11 to 15 minutes	1 to 5 minutes	Neutral	COPD/Asthma	Communication Skills	Case Pres	12	14	85.7143	Well Done	Yes		77
473	79	2010-09-29 11:57:00	6 to 10 minutes	1 to 5 minutes	Satisfied	Abdominal Pain	Physical Exam Skills	Physical Exam	25	31	80.6452	Well Done	Yes		77
3092	80	2011-08-11 12:37:00	6 to 10 minutes	6 to 10 minutes	Highly Satisfied	Hypertension	Physical Exam Skills	HTN: Physical exam	24	32	75	Needs Improvement	No	f	71
481	80	2011-07-26 08:38:00	Over 15 minutes	Over 15 minutes	Highly Satisfied	Altered Mental Status	Physical Exam Skills	Physical Exam	29	37	78.3784	Needs Improvement	No	f	71
3092	80	2011-08-18 12:57:00	6 to 10 minutes	11 to 15 minutes	Highly Satisfied	Back pain	Physical Exam Skills	Physical Exam	16	17	94.1176	Well Done	Yes	f	71
3092	80	2011-08-11 12:32:00	6 to 10 minutes	6 to 10 minutes	Highly Satisfied	Joint Pain	Physical Exam Skills	PE	34	36	94.4444	Well Done	No	f	71
3092	80	2011-08-18 12:55:00	6 to 10 minutes	6 to 10 minutes	Highly Satisfied	Diabetes	Physical Exam Skills	Physical	18	19	94.7368	Well Done	Yes	f	71
608	80	2011-07-28 14:17:00	11 to 15 minutes	6 to 10 minutes	Highly Satisfied	Chest Pain	Physical Exam Skills	Physical	16	16	100	Well Done	No	f	71
608	80	2011-07-28 14:35:00	11 to 15 minutes	6 to 10 minutes	Highly Satisfied	COPD/Asthma	Physical Exam Skills	Physical	19	19	100	Needs Improvement	No	f	71
481	80	2011-07-17 10:25:00	11 to 15 minutes	6 to 10 minutes	Highly Satisfied	Dyspnea	Physical Exam Skills	Physical	23	23	100	Well Done	Yes	f	71
608	80	2011-07-29 11:47:00	6 to 10 minutes	6 to 10 minutes	Highly Satisfied	CHF	Physical Exam Skills	Physical	24	24	100	Well Done	Yes	f	71
608	80	2011-07-17 19:18:00	Over 15 minutes	6 to 10 minutes	Highly Satisfied	COPD/Asthma	History Taking Skills	History	37	37	100	Well Done	Yes	f	71
619	81	2010-07-28 08:45:00	6 to 10 minutes	6 to 10 minutes	Highly Satisfied	Abdominal Pain	Physical Exam Skills	Physical Exam	26	31	83.871	Well Done	Yes		71
619	81	2010-07-28 08:58:00	6 to 10 minutes	6 to 10 minutes	Highly Satisfied	Anemia	Physical Exam Skills	Physical	24	28	85.7143	Well Done	Yes		71
651	81	2010-07-29 09:12:00	Over 15 minutes	11 to 15 minutes	Highly Satisfied	Dyspnea	Physical Exam Skills	Physical	21	24	87.5	Well Done	Yes		71
619	81	2010-07-28 08:16:00	Over 15 minutes	6 to 10 minutes	Highly Satisfied	Abdominal Pain	Communication Skills	Case Pres	16	16	100	Well Done	Yes		71
619	81	2010-07-28 09:20:00	6 to 10 minutes	6 to 10 minutes	Highly Satisfied	Anemia	Communication Skills	Case Pres	16	16	100	Well Done	Yes		71
99	81	2010-07-14 08:03:00	Over 15 minutes	6 to 10 minutes	Highly Satisfied	CHF	Communication Skills	Case Pres	17	17	100	Well Done	Yes		71
651	81	2010-07-29 09:10:00	Over 15 minutes	11 to 15 minutes	Highly Satisfied	Fluid Elyte Acid-base	Communication Skills	Case Presentation	17	17	100	Well Done	Yes		71
99	81	2010-07-13 07:59:00	Over 15 minutes	Over 15 minutes	Satisfied	CHF	Physical Exam Skills	Physical	15	31	48.3871	Needs Improvement	No		71
497	81	2010-08-05 17:31:00	Over 15 minutes	Over 15 minutes	Satisfied	Abdominal Pain	History Taking Skills	Abd Pain: History	32	47	68.0851	Needs Improvement	Yes		71
816	81	2010-07-22 13:19:00	Over 15 minutes	6 to 10 minutes	Satisfied	Chest Pain	Physical Exam Skills	Physical	21	30	70	Well Done	Yes		71
37	82	2011-10-03 13:32:00	Over 15 minutes	6 to 10 minutes	Highly Dissatisfied	Altered Mental Status	History Taking Skills	History	29	31	93.5484	Well Done	Yes	g	83
518	82	2011-09-21 11:51:00	11 to 15 minutes	1 to 5 minutes	Highly Satisfied	Altered Mental Status	History Taking Skills	History	21	31	67.7419	Needs Improvement	No	g	83
37	82	2011-09-30 16:15:00	11 to 15 minutes	6 to 10 minutes	Highly Satisfied	Dyspnea	Physical Exam Skills	Physical	19	23	82.6087	Well Done	Yes	g	83
518	82	2011-09-21 11:56:00	6 to 10 minutes	1 to 5 minutes	Highly Satisfied	Cough	Physical Exam Skills	Physical	14	16	87.5	Well Done	Yes	g	83
37	82	2011-09-30 16:09:00	Over 15 minutes	6 to 10 minutes	Highly Satisfied	Abdominal Pain	Physical Exam Skills	Physical Exam	24	25	96	Well Done	Yes	g	83
651	82	2011-09-15 16:19:00	11 to 15 minutes	1 to 5 minutes	Highly Satisfied	Abdominal Pain	Physical Exam Skills	Physical Exam	15	15	100	Well Done	No	g	83
37	82	2011-10-03 13:36:00	11 to 15 minutes	11 to 15 minutes	Highly Satisfied	Altered Mental Status	Physical Exam Skills	Physical Exam	37	37	100	Well Done	Yes	g	83
232	82	2011-09-19 14:31:00	Over 15 minutes	Over 15 minutes	Highly Satisfied	Altered Mental Status	Physical Exam Skills	Physical Exam	37	37	100	Well Done	Yes	g	83
232	82	2011-09-20 13:09:00	6 to 10 minutes	1 to 5 minutes	Satisfied	Chest Pain	Physical Exam Skills	Physical	9	12	75	Well Done	No	g	83
37	82	2011-09-30 16:11:00	11 to 15 minutes	11 to 15 minutes	Satisfied	Dyspnea	Physical Exam Skills	Physical	21	23	91.3043	Well Done	Yes	g	83
121	83	2011-04-11 09:04:00	1 to 5 minutes	1 to 5 minutes	Satisfied	Abdominal Pain	Physical Exam Skills	Physical Exam	6	16	37.5	Needs Improvement	No	f	77
121	83	2011-04-14 15:30:00	1 to 5 minutes	1 to 5 minutes	Satisfied	Altered Mental Status	History Taking Skills	History	12	31	38.7097	Needs Improvement	No	f	77
121	83	2011-04-14 07:55:00	1 to 5 minutes	1 to 5 minutes	Satisfied	CHF	History Taking Skills	History	17	35	48.5714	Needs Improvement	No	f	77
120	83	2011-03-28 10:13:00	11 to 15 minutes	1 to 5 minutes	Satisfied	COPD/Asthma	History Taking Skills	History	16	30	53.3333	Needs Improvement	No	f	77
120	83	2011-04-03 20:03:00	1 to 5 minutes	1 to 5 minutes	Satisfied	Abdominal Pain	Physical Exam Skills	Physical Exam	9	16	56.25	Needs Improvement	No	f	77
121	83	2011-04-18 08:14:00	1 to 5 minutes	1 to 5 minutes	Satisfied	Dyspnea	Physical Exam Skills	Physical	12	19	63.1579	Needs Improvement	No	f	77
120	83	2011-04-03 20:07:00	6 to 10 minutes	1 to 5 minutes	Satisfied	Diabetes	Communication Skills	Case Presentation	12	17	70.5882	Well Done	Yes	f	77
121	83	2011-04-19 10:15:00	1 to 5 minutes	1 to 5 minutes	Satisfied	CHF	History Taking Skills	History	22	31	70.9677	Needs Improvement	No	f	77
120	83	2011-04-03 20:05:00	1 to 5 minutes	1 to 5 minutes	Satisfied	Chest Pain	History Taking Skills	History	18	23	78.2609	Well Done	No	f	77
121	83	2011-04-20 07:40:00	1 to 5 minutes	1 to 5 minutes	Satisfied	GI Bleed	Physical Exam Skills	Physical	14	17	82.3529	Well Done	No	f	77
185	84	2012-08-21 18:18:17	11 to 15 minutes	11 to 15 minutes	Highly Satisfied	Joint Pain	Physical Exam Skills	PE	36	38	94.7368	Well Done	Yes	k	79
29	84	2012-07-10 01:26:24	Over 15 minutes	11 to 15 minutes	Highly Satisfied	Diabetes	Physical Exam Skills	Physical	19	19	100	Well Done	Yes	k	79
169	84	2012-07-09 13:51:36	Over 15 minutes	6 to 10 minutes	Highly Satisfied	Abdominal Pain	Physical Exam Skills	Physical Exam	25	25	100	Well Done	Yes	k	79
169	84	2012-07-19 14:35:22	Over 15 minutes	11 to 15 minutes	Highly Satisfied	Altered Mental Status	Physical Exam Skills	Physical Exam	37	37	100	Well Done	Yes	k	79
169	84	2012-07-19 14:29:47	11 to 15 minutes	11 to 15 minutes	Highly Satisfied	COPD/Asthma	Physical Exam Skills	Physical	38	38	100	Well Done	Yes	k	79
158	84	2012-08-14 18:24:14	11 to 15 minutes	6 to 10 minutes	Satisfied	Dyspnea	Physical Exam Skills	Physical	25	30	83.3333	Well Done	Yes	k	79
921	84	2012-07-10 18:11:26	Over 15 minutes	6 to 10 minutes	Satisfied	Anemia	Physical Exam Skills	Physical	44	48	91.6667	Well Done	Yes	k	79
494	84	2012-08-23 11:51:15	Over 15 minutes	6 to 10 minutes	Satisfied	Abdominal Pain	History Taking Skills	Abd Pain: History	44	47	93.617	Well Done	Yes	k	79
921	84	2012-08-23 12:21:12	1 to 5 minutes	1 to 5 minutes	Satisfied	Clinical Skills Hand Offs	Sign Out	Hand Offs	13	13	100	Well Done	Yes	k	79
984	86	2011-03-13 17:29:00	Over 15 minutes	1 to 5 minutes	Highly Satisfied	Chest Pain	Physical Exam Skills	Physical	23	30	76.6667	Well Done	Yes	l	73
119	86	2011-04-14 14:56:00	6 to 10 minutes	6 to 10 minutes	Highly Satisfied	Chest Pain	Physical Exam Skills	Physical	21	27	77.7778	Needs Improvement	No	l	73
2495	86	2011-04-18 13:01:00	6 to 10 minutes	1 to 5 minutes	Highly Satisfied	Diabetes	Communication Skills	Case Presentation	14	17	82.3529	Well Done	Yes	l	73
2495	86	2011-04-18 12:57:00	6 to 10 minutes	1 to 5 minutes	Highly Satisfied	Hypertension	Communication Skills	Case Presentation	15	17	88.2353	Well Done	Yes	l	73
1097	86	2011-04-04 07:50:00	11 to 15 minutes	1 to 5 minutes	Highly Satisfied	Cough	History Taking Skills	History	29	31	93.5484	Needs Improvement	Yes	l	73
1097	86	2011-04-04 07:58:00	6 to 10 minutes	1 to 5 minutes	Highly Satisfied	Cough	Communication Skills	Case Pres	16	17	94.1176	Well Done	Yes	l	73
256	86	2011-04-03 13:29:00	11 to 15 minutes	6 to 10 minutes	Highly Satisfied	Altered Mental Status	Communication Skills	Case Pres	17	17	100	Well Done	Yes	l	73
774	86	2011-04-03 13:17:00	11 to 15 minutes	11 to 15 minutes	Satisfied	Abdominal Pain	Physical Exam Skills	Physical Exam	21	26	80.7692	Well Done	Yes	l	73
103	86	2011-04-20 16:46:00	Over 15 minutes	6 to 10 minutes	Satisfied	Diabetes	Communication Skills	Case Presentation	15	17	88.2353	Well Done	Yes	l	73
984	86	2011-03-13 17:45:00	Over 15 minutes	1 to 5 minutes	Satisfied	Chest Pain	History Taking Skills	History	42	46	91.3043	Well Done	Yes	l	73
2915	87	2011-09-08 20:15:00	Over 15 minutes	11 to 15 minutes	Highly Satisfied	GI Bleed	Communication Skills	Case Presentation	33	34	97.0588	Not Done	Yes	g	75
2915	87	2011-09-08 14:00:00	Over 15 minutes	Over 15 minutes	Highly Satisfied	Altered Mental Status	Communication Skills	Case Pres	17	17	100	Well Done	Yes	g	75
652	87	2011-09-13 22:14:00	11 to 15 minutes	11 to 15 minutes	Highly Satisfied	Diabetes	Physical Exam Skills	Physical	19	19	100	Well Done	Yes	g	75
652	87	2011-09-13 22:12:00	11 to 15 minutes	11 to 15 minutes	Highly Satisfied	Diabetes	History Taking Skills	History	32	32	100	Well Done	Yes	g	75
2915	87	2011-09-08 15:25:00	Over 15 minutes	Over 15 minutes	Highly Satisfied	Altered Mental Status	Physical Exam Skills	Physical Exam	37	37	100	Well Done	Yes	g	75
51	87	2011-09-08 20:12:00	6 to 10 minutes	6 to 10 minutes	Satisfied	GI Bleed	Physical Exam Skills	Physical	20	26	76.9231	Not Done	No	g	75
686	87	2011-09-30 10:19:00	Over 15 minutes	Over 15 minutes	Satisfied	Anemia	History Taking Skills	History	45	47	95.7447	Well Done	Yes	g	75
51	87	2011-09-08 16:36:00	6 to 10 minutes	6 to 10 minutes	Satisfied	GI Bleed	History Taking Skills	GI Bleed: History	42	43	97.6744	Well Done	Yes	g	75
686	87	2011-09-30 09:08:00	Over 15 minutes	Over 15 minutes	Satisfied	Anemia	Communication Skills	Case Pres	16	16	100	Well Done	Yes	g	75
99	87	2011-09-26 15:40:00	Over 15 minutes	6 to 10 minutes	Satisfied	Liver Dz	Communication Skills	Liver Dz: Case Presentation	17	17	100	Well Done	Yes	g	75
247	88	2011-04-06 11:29:00	Over 15 minutes	1 to 5 minutes	Highly Satisfied	Hypertension	Physical Exam Skills	HTN: Physical exam	28	32	87.5	Well Done	Yes	l	66
1097	88	2011-04-01 08:07:00	6 to 10 minutes	1 to 5 minutes	Highly Satisfied	Altered Mental Status	History Taking Skills	History	28	31	90.3226	Well Done	Yes	l	66
1097	88	2011-04-01 14:08:00	11 to 15 minutes	6 to 10 minutes	Highly Satisfied	Chest Pain	History Taking Skills	History	40	44	90.9091	Well Done	Yes	l	66
1097	88	2011-04-01 08:14:00	6 to 10 minutes	1 to 5 minutes	Highly Satisfied	Abdominal Pain	Communication Skills	Case Pres	16	16	100	Well Done	Yes	l	66
1097	88	2011-04-05 10:23:00	6 to 10 minutes	1 to 5 minutes	Highly Satisfied	Dyspnea	Physical Exam Skills	Physical	23	23	100	Well Done	Yes	l	66
45	88	2011-03-17 13:35:00	1 to 5 minutes	1 to 5 minutes	Satisfied	Altered Mental Status	Physical Exam Skills	Physical Exam	25	40	62.5	Not Done	Yes	l	66
49	88	2011-03-17 13:27:00	6 to 10 minutes	11 to 15 minutes	Satisfied	Anemia	History Taking Skills	History	35	52	67.3077	Needs Improvement	Yes	l	66
586	88	2011-03-19 11:35:00	11 to 15 minutes	6 to 10 minutes	Satisfied	Altered Mental Status	Physical Exam Skills	Physical Exam	30	40	75	Well Done	Yes	l	66
247	88	2011-04-06 11:20:00	Over 15 minutes	1 to 5 minutes	Satisfied	Hypertension	History Taking Skills	HTN: History	36	47	76.5957	Needs Improvement	Yes	l	66
586	88	2011-03-18 08:40:00	6 to 10 minutes	6 to 10 minutes	Satisfied	Chest Pain	Physical Exam Skills	Physical	25	30	83.3333	Well Done	Yes	l	66
586	88	2011-04-05 10:27:00	6 to 10 minutes	11 to 15 minutes	Satisfied	Dyspnea	History Taking Skills	History	39	40	97.5	Well Done	Yes	l	66
99	89	2012-09-17 14:51:08	11 to 15 minutes	11 to 15 minutes	Satisfied	COPD/Asthma	Physical Exam Skills	Physical	7	19	36.8421	Well Done	No	g	68
99	89	2012-09-17 14:53:43	11 to 15 minutes	11 to 15 minutes	Satisfied	Chest Pain	Physical Exam Skills	Physical	12	27	44.4444	Well Done	No	g	68
1047	89	2012-10-03 18:12:41	11 to 15 minutes	6 to 10 minutes	Satisfied	Abdominal Pain	History Taking Skills	Abd Pain: History	36	48	75	Well Done	Yes	g	68
1047	89	2012-10-10 10:39:11	6 to 10 minutes	6 to 10 minutes	Satisfied	Dyspnea	History Taking Skills	History	37	46	80.4348	Well Done	Yes	g	68
1047	89	2012-10-03 18:14:22	11 to 15 minutes	6 to 10 minutes	Satisfied	Abdominal Pain	Physical Exam Skills	Physical Exam	22	26	84.6154	Well Done	Yes	g	68
1047	89	2012-10-02 15:56:46	11 to 15 minutes	6 to 10 minutes	Satisfied	Headache	Physical Exam Skills	Physical	26	29	89.6552	Well Done	Yes	g	68
743	89	2012-10-05 17:51:23	11 to 15 minutes	6 to 10 minutes	Satisfied	Altered Mental Status	Communication Skills	Case Pres	16	17	94.1176	Well Done	Yes	g	68
4944	89	2012-09-18 15:11:37	Over 15 minutes	Over 15 minutes	Satisfied	Altered Mental Status	Physical Exam Skills	Physical Exam	36	37	97.2973	Well Done	Yes	g	68
2892	89	2012-09-17 17:22:17	6 to 10 minutes	1 to 5 minutes	Satisfied	Clinical Skills Hand Offs	Sign Out	Hand Offs	13	13	100	Well Done	Yes	g	68
99	89	2012-09-17 16:20:04	11 to 15 minutes	11 to 15 minutes	Satisfied	Chest Pain	Communication Skills	Case Pres	17	17	100	Well Done	Yes	g	68
116	90	2010-09-22 10:47:00	11 to 15 minutes	6 to 10 minutes	Highly Satisfied	Liver Dz	Physical Exam Skills	Liver Disease: Physical Exam	23	28	82.1429	Needs Improvement	No		58
487	90	2010-09-13 19:14:00	11 to 15 minutes	1 to 5 minutes	Highly Satisfied	Abdominal Pain	Physical Exam Skills	Physical Exam	26	31	83.871	Well Done	Yes		58
487	90	2010-09-13 18:07:00	11 to 15 minutes	6 to 10 minutes	Highly Satisfied	Abdominal Pain	History Taking Skills	Abd Pain: History	41	47	87.234	Well Done	Yes		58
574	90	2010-09-19 19:02:00	11 to 15 minutes	6 to 10 minutes	Highly Satisfied	Headache	Physical Exam Skills	Physical	29	33	87.8788	Well Done	Yes		58
574	90	2010-09-19 19:09:00	11 to 15 minutes	6 to 10 minutes	Highly Satisfied	Diabetes	Physical Exam Skills	Physical	19	21	90.4762	Well Done	Yes		58
550	90	2010-09-19 20:12:00	11 to 15 minutes	1 to 5 minutes	Highly Satisfied	Altered Mental Status	Physical Exam Skills	Physical Exam	37	40	92.5	Well Done	Yes		58
574	90	2010-09-15 21:11:00	11 to 15 minutes	6 to 10 minutes	Highly Satisfied	COPD/Asthma	History Taking Skills	History	37	39	94.8718	Well Done	Yes		58
574	90	2010-09-19 18:57:00	11 to 15 minutes	6 to 10 minutes	Highly Satisfied	Headache	History Taking Skills	History	21	22	95.4545	Well Done	No		58
574	90	2010-09-19 19:04:00	11 to 15 minutes	6 to 10 minutes	Highly Satisfied	Headache	History Taking Skills	History	26	27	96.2963	Well Done	Yes		58
574	90	2010-09-15 21:09:00	6 to 10 minutes	6 to 10 minutes	Highly Satisfied	COPD/Asthma	Communication Skills	Case Pres	14	14	100	Well Done	Yes		58
574	90	2010-09-19 19:07:00	11 to 15 minutes	1 to 5 minutes	Highly Satisfied	Diabetes	Communication Skills	Case Presentation	17	17	100	Well Done	Yes		58
37	91	2011-01-13 15:02:00	Over 15 minutes	1 to 5 minutes	Highly Satisfied	COPD/Asthma	History Taking Skills	History	29	39	74.359	Not Done	Yes	g	74
95	91	2011-02-07 13:41:00	6 to 10 minutes	6 to 10 minutes	Highly Satisfied	Altered Mental Status	Communication Skills	Case Pres	13	17	76.4706	Well Done	Yes	g	74
37	91	2011-01-13 14:06:00	1 to 5 minutes	6 to 10 minutes	Highly Satisfied	Abdominal Pain	Physical Exam Skills	Physical Exam	26	31	83.871	Well Done	Yes	g	74
37	91	2011-01-13 15:05:00	Over 15 minutes	6 to 10 minutes	Highly Satisfied	COPD/Asthma	Physical Exam Skills	Physical	19	21	90.4762	Needs Improvement	Yes	g	74
95	91	2011-02-07 13:39:00	6 to 10 minutes	6 to 10 minutes	Highly Satisfied	Diabetes	Communication Skills	Case Presentation	17	17	100	Well Done	Yes	g	74
37	91	2011-02-08 14:19:00	6 to 10 minutes	11 to 15 minutes	Satisfied	Abdominal Pain	Physical Exam Skills	Physical Exam	25	31	80.6452	Well Done	Yes	g	74
95	91	2011-02-07 13:43:00	6 to 10 minutes	6 to 10 minutes	Satisfied	Liver Dz	Communication Skills	Liver Dz: Case Presentation	14	17	82.3529	Well Done	Yes	g	74
37	91	2011-02-08 14:20:00	6 to 10 minutes	6 to 10 minutes	Satisfied	Abdominal Pain	History Taking Skills	Abd Pain: History	40	47	85.1064	Well Done	Yes	g	74
95	91	2011-02-07 13:50:00	6 to 10 minutes	6 to 10 minutes	Satisfied	COPD/Asthma	Communication Skills	Case Pres	12	14	85.7143	Well Done	Yes	g	74
37	91	2011-02-08 15:00:00	6 to 10 minutes	6 to 10 minutes	Satisfied	Abdominal Pain	History Taking Skills	Abd Pain: History	44	47	93.617	Well Done	Yes	g	74
2892	92	2011-08-02 15:57:00	Over 15 minutes	Over 15 minutes	Highly Satisfied	CHF	History Taking Skills	History	35	36	97.2222	Not Done	No	g	78
927	92	2011-07-14 09:29:00	6 to 10 minutes	Over 15 minutes	Highly Satisfied	Abdominal Pain	Communication Skills	Case Pres	16	16	100	Well Done	Yes	g	78
927	92	2011-07-14 09:41:00	6 to 10 minutes	11 to 15 minutes	Highly Satisfied	Anemia	Communication Skills	Case Pres	16	16	100	Well Done	Yes	g	78
37	92	2011-08-09 14:04:00	Over 15 minutes	Over 15 minutes	Highly Satisfied	Liver Dz	Physical Exam Skills	Liver Disease: Physical Exam	23	23	100	Well Done	Yes	g	78
927	92	2011-07-14 09:47:00	11 to 15 minutes	6 to 10 minutes	Highly Satisfied	Anemia	Physical Exam Skills	Physical	24	24	100	Well Done	Yes	g	78
2892	92	2011-08-02 16:21:00	Over 15 minutes	Over 15 minutes	Highly Satisfied	CHF	Physical Exam Skills	Physical	24	24	100	Well Done	Yes	g	78
927	92	2011-07-14 09:35:00	Over 15 minutes	6 to 10 minutes	Highly Satisfied	Abdominal Pain	Physical Exam Skills	Physical Exam	25	25	100	Well Done	Yes	g	78
927	92	2011-07-14 09:32:00	Over 15 minutes	11 to 15 minutes	Highly Satisfied	Abdominal Pain	History Taking Skills	Abd Pain: History	43	43	100	Well Done	Yes	g	78
927	92	2011-07-14 09:44:00	11 to 15 minutes	6 to 10 minutes	Highly Satisfied	Anemia	History Taking Skills	History	47	47	100	Well Done	Yes	g	78
37	92	2011-07-14 14:07:00	6 to 10 minutes	6 to 10 minutes	Satisfied	Abdominal Pain	Physical Exam Skills	Physical Exam	25	25	100	Well Done	Yes	g	78
542	93	2011-09-08 09:46:00	11 to 15 minutes	6 to 10 minutes	Highly Satisfied	Liver Dz	History Taking Skills	Liver Dz: History	18	27	66.6667	Needs Improvement	Yes	k	94
989	93	2011-10-14 15:36:00	6 to 10 minutes	6 to 10 minutes	Highly Satisfied	Anemia	Physical Exam Skills	Physical	19	24	79.1667	Needs Improvement	No	k	94
201	93	2011-09-22 10:51:00	6 to 10 minutes	1 to 5 minutes	Highly Satisfied	Cough	History Taking Skills	History	25	31	80.6452	Well Done	Yes	k	94
129	93	2011-09-13 13:08:00	11 to 15 minutes	11 to 15 minutes	Highly Satisfied	Dyspnea	Physical Exam Skills	Physical	21	23	91.3043	Well Done	Yes	k	94
129	93	2011-09-13 13:00:00	11 to 15 minutes	6 to 10 minutes	Highly Satisfied	Dyspnea	History Taking Skills	History	32	35	91.4286	Not Done	No	k	94
201	93	2011-09-22 10:53:00	6 to 10 minutes	1 to 5 minutes	Highly Satisfied	Cough	Physical Exam Skills	Physical	15	16	93.75	Well Done	Yes	k	94
542	93	2011-09-08 09:50:00	11 to 15 minutes	6 to 10 minutes	Highly Satisfied	Liver Dz	Physical Exam Skills	Liver Disease: Physical Exam	22	23	95.6522	Not Done	No	k	94
989	93	2011-10-14 15:28:00	6 to 10 minutes	6 to 10 minutes	Highly Satisfied	CHF	Physical Exam Skills	Physical	23	24	95.8333	Well Done	Yes	k	94
129	93	2011-09-13 13:25:00	Over 15 minutes	Over 15 minutes	Highly Satisfied	Abdominal Pain	Physical Exam Skills	Physical Exam	25	25	100	Well Done	Yes	k	94
129	93	2011-09-13 13:10:00	Over 15 minutes	11 to 15 minutes	Highly Satisfied	Abdominal Pain	History Taking Skills	Abd Pain: History	43	43	100	Well Done	Yes	k	94
75	94	2010-07-23 16:59:00	11 to 15 minutes	1 to 5 minutes	Highly Satisfied	Clinical Skills	Communication Skills	Smoking Cessation	13	19	68.4211	Needs Improvement	Yes		64
75	94	2010-08-19 10:56:00	11 to 15 minutes	11 to 15 minutes	Highly Satisfied	Abdominal Pain	History Taking Skills	Abd Pain: History	35	47	74.4681	Well Done	Yes		64
807	94	2011-09-07 15:50:00	11 to 15 minutes	6 to 10 minutes	Highly Satisfied	Altered Mental Status	Physical Exam Skills	Physical Exam	26	34	76.4706	Not Done	No		64
75	94	2010-08-19 11:05:00	11 to 15 minutes	11 to 15 minutes	Highly Satisfied	Fluid Elyte Acid-base	History Taking Skills	History	17	22	77.2727	Needs Improvement	Yes		64
75	94	2010-08-19 11:01:00	11 to 15 minutes	11 to 15 minutes	Highly Satisfied	Abdominal Pain	Physical Exam Skills	Physical Exam	25	31	80.6452	Well Done	Yes		64
116	94	2010-07-29 15:36:00	Over 15 minutes	Over 15 minutes	Highly Satisfied	Abdominal Pain	Physical Exam Skills	Physical Exam	26	31	83.871	Well Done	Yes		64
116	94	2010-08-13 13:50:00	11 to 15 minutes	11 to 15 minutes	Highly Satisfied	Altered Mental Status	Physical Exam Skills	Physical Exam	34	40	85	Well Done	Yes		64
116	94	2010-07-29 16:58:00	Over 15 minutes	Over 15 minutes	Highly Satisfied	Clinical Skills	Physical Exam Skills	Clinical Skills: Neurologic Exam	37	41	90.2439	Well Done	Yes		64
807	94	2011-09-14 22:33:00	11 to 15 minutes	6 to 10 minutes	Highly Satisfied	Altered Mental Status	Physical Exam Skills	Physical Exam	37	37	100	Well Done	Yes		64
75	94	2010-07-23 11:54:00	Over 15 minutes	11 to 15 minutes	Satisfied	Chest Pain	Physical Exam Skills	Physical	20	30	66.6667	Needs Improvement	Yes		64
66	94	2010-07-30 12:10:00	6 to 10 minutes	6 to 10 minutes	Satisfied	Dysuria	History Taking Skills	History	18	23	78.2609	Needs Improvement	Yes		64
66	94	2010-08-10 11:42:00	6 to 10 minutes	11 to 15 minutes	Satisfied	Depression/Psych	History Taking Skills	History	40	50	80	Well Done	Yes		64
66	94	2010-07-30 12:15:00	6 to 10 minutes	1 to 5 minutes	Satisfied	Diabetes	History Taking Skills	History	29	33	87.8788	Well Done	Yes		64
2923	96	2011-10-13 13:52:00	6 to 10 minutes	6 to 10 minutes	Highly Satisfied	Diabetes	Physical Exam Skills	Physical	13	19	68.4211	Needs Improvement	No	g	85
37	96	2011-09-08 15:12:00	1 to 5 minutes	1 to 5 minutes	Satisfied	Cough	Physical Exam Skills	Physical	11	16	68.75	Needs Improvement	No	g	85
37	96	2011-09-08 15:15:00	1 to 5 minutes	1 to 5 minutes	Satisfied	Chest Pain	Physical Exam Skills	Physical	23	27	85.1852	Well Done	Yes	g	85
2740	96	2011-09-19 03:45:00	6 to 10 minutes	6 to 10 minutes	Satisfied	Anemia	Physical Exam Skills	Physical	21	24	87.5	Well Done	Yes	g	85
37	96	2011-10-05 14:57:00	6 to 10 minutes	6 to 10 minutes	Satisfied	Chest Pain	Physical Exam Skills	Physical	26	27	96.2963	Well Done	Yes	g	85
2740	96	2011-09-18 23:34:00	6 to 10 minutes	6 to 10 minutes	Satisfied	Headache	Physical Exam Skills	Physical	28	29	96.5517	Well Done	Yes	g	85
37	96	2011-10-06 07:35:00	6 to 10 minutes	6 to 10 minutes	Satisfied	Dyspnea	Physical Exam Skills	Physical	23	23	100	Well Done	Yes	g	85
37	96	2011-10-06 07:37:00	6 to 10 minutes	6 to 10 minutes	Satisfied	Dyspnea	Physical Exam Skills	Physical	23	23	100	Well Done	Yes	g	85
37	96	2011-10-05 15:20:00	6 to 10 minutes	6 to 10 minutes	Satisfied	Abdominal Pain	Physical Exam Skills	Physical Exam	25	25	100	Well Done	Yes	g	85
2740	96	2011-09-18 23:38:00	6 to 10 minutes	6 to 10 minutes	Satisfied	Altered Mental Status	Physical Exam Skills	Physical Exam	37	37	100	Well Done	Yes	g	85
134	97	2011-07-11 13:11:00	Over 15 minutes	6 to 10 minutes	Highly Satisfied	Clinical Skills	Physical Exam Skills	Clinical Skills: Neurologic Exam	18	41	43.9024	Not Done	Yes	k	81
437	97	2011-07-19 14:38:00	11 to 15 minutes	1 to 5 minutes	Highly Satisfied	Headache	History Taking Skills	History	35	41	85.3659	Needs Improvement	No	k	81
989	97	2011-07-26 11:10:00	Over 15 minutes	Over 15 minutes	Highly Satisfied	Abdominal Pain	Communication Skills	Case Pres	15	16	93.75	Well Done	Yes	k	81
437	97	2011-07-19 14:36:00	11 to 15 minutes	1 to 5 minutes	Highly Satisfied	Headache	Physical Exam Skills	Physical	28	29	96.5517	Well Done	Yes	k	81
197	97	2011-07-22 08:02:00	Over 15 minutes	1 to 5 minutes	Highly Satisfied	Back pain	Physical Exam Skills	Physical Exam	17	17	100	Well Done	Yes	k	81
989	97	2011-07-18 14:44:00	Over 15 minutes	1 to 5 minutes	Highly Satisfied	Dysuria	Communication Skills	Case Presentation	17	17	100	Well Done	Yes	k	81
989	97	2011-07-18 11:23:00	Over 15 minutes	1 to 5 minutes	Highly Satisfied	Diabetes	Physical Exam Skills	Physical	19	19	100	Well Done	Yes	k	81
989	97	2011-07-18 14:33:00	Over 15 minutes	1 to 5 minutes	Highly Satisfied	Dysuria	History Taking Skills	History	22	22	100	Well Done	Yes	k	81
477	97	2011-07-22 09:59:00	Over 15 minutes	Over 15 minutes	Satisfied	Hypertension	Physical Exam Skills	HTN: Physical exam	30	32	93.75	Well Done	Yes	k	81
2716	97	2011-07-16 13:07:00	Over 15 minutes	1 to 5 minutes	Satisfied	Dysuria	History Taking Skills	History	22	22	100	Well Done	Yes	k	81
296	98	2010-10-16 03:37:00	6 to 10 minutes	6 to 10 minutes	Highly Satisfied	Joint Pain	Physical Exam Skills	PE	32	42	76.1905	Needs Improvement	Yes		78
296	98	2010-10-16 03:34:00	6 to 10 minutes	6 to 10 minutes	Highly Satisfied	Chest Pain	Physical Exam Skills	Physical	24	30	80	Well Done	Yes		78
575	98	2010-09-20 13:11:00	11 to 15 minutes	6 to 10 minutes	Satisfied	Headache	Physical Exam Skills	Physical	22	33	66.6667	Needs Improvement	Yes		78
610	98	2010-10-12 21:57:00	Over 15 minutes	Over 15 minutes	Satisfied	Clinical Skills	Physical Exam Skills	Clinical Skills: CV Exam	62	80	77.5	Needs Improvement	Yes		78
494	98	2010-09-20 13:15:00	Over 15 minutes	11 to 15 minutes	Satisfied	Dyspnea	Physical Exam Skills	Physical	19	24	79.1667	Well Done	Yes		78
162	98	2010-09-13 20:50:00	11 to 15 minutes	6 to 10 minutes	Satisfied	Abdominal Pain	Physical Exam Skills	Physical Exam	26	31	83.871	Well Done	Yes		78
162	98	2010-09-13 20:55:00	6 to 10 minutes	6 to 10 minutes	Satisfied	Dyspnea	History Taking Skills	History	37	42	88.0952	Needs Improvement	Yes		78
162	98	2010-09-13 20:54:00	11 to 15 minutes	6 to 10 minutes	Satisfied	Diabetes	History Taking Skills	History	32	33	96.9697	Well Done	Yes		78
162	98	2010-09-13 20:58:00	11 to 15 minutes	6 to 10 minutes	Satisfied	COPD/Asthma	Communication Skills	Case Pres	14	14	100	Well Done	Yes		78
162	98	2010-09-13 20:53:00	6 to 10 minutes	6 to 10 minutes	Satisfied	Anemia	Communication Skills	Case Pres	16	16	100	Well Done	Yes		78
708	99	2011-01-21 13:51:00	Over 15 minutes	6 to 10 minutes	Highly Satisfied	Back pain	Physical Exam Skills	Physical Exam	16	21	76.1905	Well Done	Yes	f	79
708	99	2011-01-26 09:17:00	Over 15 minutes	6 to 10 minutes	Highly Satisfied	COPD/Asthma	Physical Exam Skills	Physical	25	28	89.2857	Needs Improvement	No	f	79
214	99	2011-01-15 15:18:00	1 to 5 minutes	1 to 5 minutes	Highly Satisfied	GI Bleed	Physical Exam Skills	Physical	26	29	89.6552	Well Done	Yes	f	79
708	99	2011-01-26 09:10:00	Over 15 minutes	1 to 5 minutes	Highly Satisfied	COPD/Asthma	History Taking Skills	History	36	39	92.3077	Well Done	Yes	f	79
708	99	2011-01-21 13:48:00	Over 15 minutes	6 to 10 minutes	Highly Satisfied	Back pain	History Taking Skills	History	31	33	93.9394	Well Done	Yes	f	79
708	99	2011-01-21 14:18:00	6 to 10 minutes	6 to 10 minutes	Highly Satisfied	Dyspnea	Physical Exam Skills	Physical	23	24	95.8333	Well Done	Yes	f	79
643	99	2011-02-14 10:50:00	11 to 15 minutes	11 to 15 minutes	Highly Satisfied	Fluid Elyte Acid-base	Communication Skills	Case Presentation	17	17	100	Well Done	Yes	f	79
643	99	2011-02-14 12:11:00	11 to 15 minutes	11 to 15 minutes	Highly Satisfied	Chest Pain	Communication Skills	Case Pres	17	17	100	Well Done	Yes	f	79
708	99	2011-01-27 11:42:00	11 to 15 minutes	6 to 10 minutes	Highly Satisfied	Dysuria	Communication Skills	Case Presentation	17	17	100	Well Done	Yes	f	79
911	100	2010-08-12 09:54:00	11 to 15 minutes	6 to 10 minutes	Highly Satisfied	Clinical Skills	Communication Skills	Smoking Cessation	15	19	78.9474	Well Done	Yes	f	85
911	100	2010-08-11 14:49:00	Over 15 minutes	Over 15 minutes	Highly Satisfied	CHF	Physical Exam Skills	Physical	25	31	80.6452	Well Done	Yes	f	85
911	100	2010-08-11 14:23:00	6 to 10 minutes	6 to 10 minutes	Highly Satisfied	COPD/Asthma	History Taking Skills	History	34	39	87.1795	Well Done	Yes	f	85
911	100	2010-08-06 20:04:00	6 to 10 minutes	6 to 10 minutes	Highly Satisfied	Abdominal Pain	History Taking Skills	Abd Pain: History	44	47	93.617	Well Done	Yes	f	85
911	100	2010-08-12 09:38:00	Over 15 minutes	11 to 15 minutes	Highly Satisfied	Cough	Physical Exam Skills	Physical	16	17	94.1176	Well Done	Yes	f	85
911	100	2010-08-05 11:24:00	Over 15 minutes	11 to 15 minutes	Highly Satisfied	Dyspnea	Physical Exam Skills	Physical	23	24	95.8333	Well Done	Yes	f	85
911	100	2010-08-03 16:29:00	Over 15 minutes	Over 15 minutes	Highly Satisfied	Dyspnea	Communication Skills	Case Presentation	16	16	100	Well Done	Yes	f	85
908	100	2010-07-17 18:05:00	Over 15 minutes	Over 15 minutes	Highly Satisfied	Chest Pain	Communication Skills	Case Pres	17	17	100	Well Done	Yes	f	85
908	100	2010-07-21 19:29:00	6 to 10 minutes	6 to 10 minutes	Satisfied	Altered Mental Status	Physical Exam Skills	Physical Exam	36	40	90	Well Done	Yes	f	85
82	100	2010-07-20 11:26:00	6 to 10 minutes	1 to 5 minutes	Satisfied	COPD/Asthma	Physical Exam Skills	Physical	19	21	90.4762	Needs Improvement	Yes	f	85
908	100	2010-07-22 12:16:00	11 to 15 minutes	6 to 10 minutes	Satisfied	COPD/Asthma	Communication Skills	Case Pres	14	14	100	Well Done	Yes	f	85
1144	101	2011-07-23 09:19:00	6 to 10 minutes	1 to 5 minutes	Highly Satisfied	Headache	Physical Exam Skills	Physical	26	29	89.6552	Well Done	Yes	g	68
1144	101	2011-07-23 09:43:00	11 to 15 minutes	1 to 5 minutes	Highly Satisfied	CHF	Physical Exam Skills	Physical	22	24	91.6667	Well Done	Yes	g	68
1144	101	2011-07-23 09:31:00	6 to 10 minutes	1 to 5 minutes	Highly Satisfied	Dyspnea	History Taking Skills	History	38	40	95	Needs Improvement	No	g	68
1144	101	2011-07-23 09:34:00	6 to 10 minutes	1 to 5 minutes	Highly Satisfied	Dyspnea	Physical Exam Skills	Physical	22	23	95.6522	Well Done	Yes	g	68
51	101	2011-07-23 09:17:00	6 to 10 minutes	6 to 10 minutes	Highly Satisfied	Abdominal Pain	Physical Exam Skills	Physical Exam	15	15	100	Well Done	No	g	68
1144	101	2011-07-23 09:26:00	6 to 10 minutes	1 to 5 minutes	Highly Satisfied	Abdominal Pain	Communication Skills	Case Pres	16	16	100	Well Done	Yes	g	68
1144	101	2011-07-23 09:30:00	6 to 10 minutes	1 to 5 minutes	Highly Satisfied	Dyspnea	Communication Skills	Case Presentation	16	16	100	Well Done	Yes	g	68
652	101	2011-07-22 20:42:00	11 to 15 minutes	11 to 15 minutes	Highly Satisfied	CHF	Communication Skills	Case Pres	17	17	100	Well Done	Yes	g	68
1144	101	2011-07-23 09:38:00	6 to 10 minutes	1 to 5 minutes	Highly Satisfied	CHF	Communication Skills	Case Pres	17	17	100	Well Done	Yes	g	68
1144	101	2011-07-23 09:41:00	6 to 10 minutes	1 to 5 minutes	Highly Satisfied	CHF	History Taking Skills	History	36	36	100	Well Done	Yes	g	68
99	101	2011-08-08 16:05:00	Over 15 minutes	Over 15 minutes	Satisfied	Joint Pain	Physical Exam Skills	PE	38	38	100	Well Done	Yes	g	68
116	102	2010-11-11 12:00:00	Over 15 minutes	11 to 15 minutes	Satisfied	Hypertension	Physical Exam Skills	HTN: Physical exam	27	34	79.4118	Well Done	Yes	f	80
116	102	2010-11-09 14:11:00	6 to 10 minutes	6 to 10 minutes	Satisfied	COPD/Asthma	History Taking Skills	History	31	39	79.4872	Well Done	Yes	f	80
116	102	2010-11-06 21:52:00	Over 15 minutes	6 to 10 minutes	Satisfied	Abdominal Pain	Physical Exam Skills	Physical Exam	26	31	83.871	Well Done	Yes	f	80
116	102	2010-11-07 11:22:00	6 to 10 minutes	1 to 5 minutes	Satisfied	Abdominal Pain	History Taking Skills	Abd Pain: History	40	47	85.1064	Well Done	Yes	f	80
116	102	2010-11-11 11:53:00	11 to 15 minutes	11 to 15 minutes	Satisfied	Hypertension	History Taking Skills	HTN: History	46	54	85.1852	Needs Improvement	Yes	f	80
116	102	2010-11-09 14:17:00	6 to 10 minutes	6 to 10 minutes	Satisfied	COPD/Asthma	Physical Exam Skills	Physical	19	21	90.4762	Needs Improvement	Yes	f	80
116	102	2010-11-10 16:40:00	Over 15 minutes	6 to 10 minutes	Satisfied	Diabetes	Physical Exam Skills	Physical	19	21	90.4762	Well Done	Yes	f	80
116	102	2010-11-07 11:27:00	Over 15 minutes	6 to 10 minutes	Satisfied	Altered Mental Status	Physical Exam Skills	Physical Exam	37	40	92.5	Well Done	Yes	f	80
116	102	2010-11-07 11:25:00	11 to 15 minutes	6 to 10 minutes	Satisfied	Altered Mental Status	History Taking Skills	History	31	33	93.9394	Well Done	Yes	f	80
116	102	2010-11-10 16:37:00	11 to 15 minutes	6 to 10 minutes	Satisfied	Diabetes	History Taking Skills	History	31	33	93.9394	Well Done	Yes	f	80
1019	103	2011-03-31 10:00:00	Over 15 minutes	11 to 15 minutes	Highly Satisfied	Diabetes	Physical Exam Skills	Physical	18	19	94.7368	Needs Improvement	Yes	f	78
1019	103	2011-03-17 15:22:00	Over 15 minutes	11 to 15 minutes	Highly Satisfied	Chest Pain	History Taking Skills	History	61	63	96.8254	Well Done	Yes	f	78
1019	103	2011-04-14 10:12:00	Over 15 minutes	Over 15 minutes	Highly Satisfied	Dyspnea	History Taking Skills	History	39	40	97.5	Well Done	Yes	f	78
1019	103	2011-03-17 15:18:00	Over 15 minutes	Over 15 minutes	Highly Satisfied	CHF	Communication Skills	Case Pres	1	1	100	Well Done	Yes	f	78
1019	103	2011-04-14 10:18:00	Over 15 minutes	Over 15 minutes	Highly Satisfied	Dyspnea	Communication Skills	Case Presentation	16	16	100	Well Done	Yes	f	78
1019	103	2011-03-24 06:10:00	Over 15 minutes	11 to 15 minutes	Highly Satisfied	Altered Mental Status	Communication Skills	Case Pres	17	17	100	Well Done	Yes	f	78
1019	103	2011-03-31 09:57:00	Over 15 minutes	6 to 10 minutes	Highly Satisfied	GI Bleed	Physical Exam Skills	Physical	20	20	100	Well Done	No	f	78
1019	103	2011-04-14 10:07:00	Over 15 minutes	Over 15 minutes	Highly Satisfied	Dyspnea	Physical Exam Skills	Physical	23	23	100	Well Done	Yes	f	78
1019	103	2011-03-31 21:04:00	11 to 15 minutes	11 to 15 minutes	Highly Satisfied	Chest Pain	Physical Exam Skills	Physical	27	27	100	Well Done	Yes	f	78
134	104	2011-01-21 18:33:00	11 to 15 minutes	11 to 15 minutes	Highly Satisfied	GI Bleed	Physical Exam Skills	Physical	23	29	79.3103	Well Done	Yes	k	81
540	104	2011-02-07 19:40:00	11 to 15 minutes	6 to 10 minutes	Highly Satisfied	Hypertension	Physical Exam Skills	HTN: Physical exam	27	34	79.4118	Well Done	Yes	k	81
540	104	2011-02-22 21:42:00	6 to 10 minutes	6 to 10 minutes	Highly Satisfied	Abdominal Pain	Physical Exam Skills	Physical Exam	26	31	83.871	Well Done	Yes	k	81
2383	104	2011-02-15 14:09:00	6 to 10 minutes	6 to 10 minutes	Highly Satisfied	Diabetes	Physical Exam Skills	Physical	18	21	85.7143	Well Done	Yes	k	81
134	104	2011-01-21 18:37:00	11 to 15 minutes	11 to 15 minutes	Highly Satisfied	Anemia	Physical Exam Skills	Physical	24	28	85.7143	Well Done	Yes	k	81
134	104	2011-01-21 18:35:00	11 to 15 minutes	11 to 15 minutes	Highly Satisfied	Anemia	History Taking Skills	History	45	52	86.5385	Well Done	Yes	k	81
134	104	2011-01-21 18:29:00	11 to 15 minutes	11 to 15 minutes	Highly Satisfied	GI Bleed	History Taking Skills	GI Bleed: History	42	48	87.5	Well Done	Yes	k	81
540	104	2011-02-22 21:40:00	6 to 10 minutes	6 to 10 minutes	Highly Satisfied	Abdominal Pain	History Taking Skills	Abd Pain: History	43	47	91.4894	Well Done	Yes	k	81
540	104	2011-02-07 19:38:00	11 to 15 minutes	6 to 10 minutes	Highly Satisfied	Cough	Physical Exam Skills	Physical	16	17	94.1176	Well Done	Yes	k	81
477	104	2011-01-11 17:40:00	Over 15 minutes	6 to 10 minutes	Neutral	Clinical Skills	Communication Skills	Substance Use Disorders	18	21	85.7143	Well Done	Yes	k	81
663	105	2010-12-01 12:23:00	6 to 10 minutes	6 to 10 minutes	Neutral	Abdominal Pain	Physical Exam Skills	Physical Exam	14	31	45.1613	Not Done	No	l	74
485	105	2010-12-03 14:44:00	6 to 10 minutes	6 to 10 minutes	Neutral	Dyspnea	Physical Exam Skills	Physical	13	17	76.4706	Well Done	No	l	74
663	105	2010-12-01 12:20:00	11 to 15 minutes	6 to 10 minutes	Neutral	Liver Dz	Communication Skills	Liver Dz: Case Presentation	14	17	82.3529	Well Done	Yes	l	74
161	105	2010-12-02 13:01:00	6 to 10 minutes	11 to 15 minutes	Neutral	Dyspnea	Communication Skills	Case Presentation	15	16	93.75	Well Done	Yes	l	74
105	105	2010-11-06 12:24:00	11 to 15 minutes	1 to 5 minutes	Satisfied	Chest Pain	Physical Exam Skills	Physical	20	30	66.6667	Needs Improvement	Yes	l	74
1090	105	2010-11-19 10:48:00	11 to 15 minutes	6 to 10 minutes	Satisfied	Headache	History Taking Skills	History	30	42	71.4286	Needs Improvement	Yes	l	74
663	105	2010-12-05 14:25:00	Over 15 minutes	Over 15 minutes	Satisfied	Abdominal Pain	Communication Skills	Case Pres	13	16	81.25	Well Done	Yes	l	74
105	105	2010-11-02 10:23:00	6 to 10 minutes	6 to 10 minutes	Satisfied	Chest Pain	Communication Skills	Case Pres	14	17	82.3529	Well Done	Yes	l	74
105	105	2010-11-03 10:34:00	6 to 10 minutes	1 to 5 minutes	Satisfied	Headache	Communication Skills	Case Presentation	15	17	88.2353	Well Done	Yes	l	74
105	105	2010-11-02 09:34:00	6 to 10 minutes	6 to 10 minutes	Satisfied	COPD/Asthma	Communication Skills	Case Pres	14	14	100	Well Done	Yes	l	74
95	106	2011-10-04 12:57:00	6 to 10 minutes	1 to 5 minutes	Highly Satisfied	Abdominal Pain	Communication Skills	Case Pres	11	16	68.75	Needs Improvement	No	g	74
2899	106	2011-10-14 12:24:00	6 to 10 minutes	1 to 5 minutes	Highly Satisfied	COPD/Asthma	Physical Exam Skills	Physical	13	16	81.25	Not done	No	g	74
289	106	2011-09-17 12:35:00	Over 15 minutes	11 to 15 minutes	Highly Satisfied	Abdominal Pain	Communication Skills	Case Pres	15	16	93.75	Well Done	Yes	g	74
873	106	2011-09-19 16:34:00	11 to 15 minutes	6 to 10 minutes	Highly Satisfied	Abdominal Pain	Physical Exam Skills	Physical Exam	15	15	100	Well Done	No	g	74
2785	106	2011-09-24 12:02:00	6 to 10 minutes	1 to 5 minutes	Highly Satisfied	Abdominal Pain	Physical Exam Skills	Physical Exam	15	15	100	Well Done	No	g	74
2785	106	2011-09-24 11:55:00	6 to 10 minutes	1 to 5 minutes	Highly Satisfied	Cough	Physical Exam Skills	Physical	16	16	100	Well Done	Yes	g	74
2785	106	2011-09-29 13:35:00	6 to 10 minutes	1 to 5 minutes	Highly Satisfied	Abdominal Pain	Physical Exam Skills	Physical Exam	25	25	100	Well Done	Yes	g	74
99	106	2011-09-19 16:31:00	6 to 10 minutes	6 to 10 minutes	Neutral	Dyspnea	Communication Skills	Case Presentation	15	16	93.75	Well Done	Yes	g	74
99	106	2011-09-19 16:21:00	6 to 10 minutes	1 to 5 minutes	Neutral	COPD/Asthma	Physical Exam Skills	Physical	18	19	94.7368	Not Done	No	g	74
99	106	2011-09-19 16:06:00	6 to 10 minutes	6 to 10 minutes	Neutral	Joint Pain	Physical Exam Skills	PE	12	12	100	Well Done	No	g	74
3291	107	2012-03-23 14:56:00	6 to 10 minutes	6 to 10 minutes	Highly Satisfied	Hypertension	History Taking Skills	HTN: History	38	47	80.8511	Well Done	Yes	f	78
144	107	2012-03-02 15:04:00	6 to 10 minutes	1 to 5 minutes	Highly Satisfied	CHF	Communication Skills	Case Pres	17	17	100	Well Done	Yes	f	78
140	107	2012-04-05 09:42:00	11 to 15 minutes	6 to 10 minutes	Satisfied	Chest Pain	History Taking Skills	History	34	44	77.2727	Well Done	No	f	78
140	107	2012-04-06 08:21:00	11 to 15 minutes	6 to 10 minutes	Satisfied	Abdominal Pain	History Taking Skills	Abd Pain: History	31	39	79.4872	Well Done	No	f	78
140	107	2012-04-06 13:20:00	11 to 15 minutes	6 to 10 minutes	Satisfied	Abdominal Pain	Communication Skills	Case Pres	13	16	81.25	Well Done	Yes	f	78
140	107	2012-04-06 13:21:00	6 to 10 minutes	6 to 10 minutes	Satisfied	Chest Pain	Physical Exam Skills	Physical	22	27	81.4815	Well Done	No	f	78
3291	107	2012-03-16 12:37:00	11 to 15 minutes	6 to 10 minutes	Satisfied	Joint Pain	History Taking Skills	History	32	38	84.2105	Well Done	Yes	f	78
3291	107	2012-03-23 15:03:00	11 to 15 minutes	6 to 10 minutes	Satisfied	Joint Pain	Physical Exam Skills	PE	32	38	84.2105	Well Done	Yes	f	78
140	107	2012-04-05 09:37:00	11 to 15 minutes	6 to 10 minutes	Satisfied	Chest Pain	Communication Skills	Case Pres	17	17	100	Well Done	Yes	f	78
140	107	2012-03-23 14:52:00	11 to 15 minutes	6 to 10 minutes	Satisfied	Abdominal Pain	Physical Exam Skills	Physical Exam	25	25	100	Well Done	Yes	f	78
2892	108	2012-06-08 16:43:46	1 to 5 minutes	6 to 10 minutes	Highly Satisfied	Chest Pain	Physical Exam Skills	Physical	10	27	37.037	Well Done	No	g	89
289	108	2012-06-01 16:21:52	6 to 10 minutes	1 to 5 minutes	Highly Satisfied	Abdominal Pain	Physical Exam Skills	Physical Exam	11	25	44	Well Done	No	g	89
289	108	2012-06-01 16:11:02	11 to 15 minutes	1 to 5 minutes	Highly Satisfied	Chest Pain	Physical Exam Skills	Physical	12	27	44.4444	Well Done	No	g	89
99	108	2012-06-04 15:20:28	1 to 5 minutes	1 to 5 minutes	Highly Satisfied	Diabetes	Physical Exam Skills	Physical	9	19	47.3684	Not Done / Unsatisfactory	No	g	89
1119	108	2012-06-01 00:45:47	1 to 5 minutes	1 to 5 minutes	Satisfied	Hypertension	Physical Exam Skills	HTN: Physical exam	9	29	31.0345	Well Done	No	g	89
99	108	2012-06-22 15:11:57	1 to 5 minutes	1 to 5 minutes	Satisfied	Chest Pain	Physical Exam Skills	Physical	12	27	44.4444	Well Done	No	g	89
99	108	2012-06-22 15:10:41	6 to 10 minutes	1 to 5 minutes	Satisfied	Altered Mental Status	Communication Skills	Case Pres	13	17	76.4706	Well Done	Yes	g	89
99	108	2012-06-04 15:21:38	1 to 5 minutes	6 to 10 minutes	Satisfied	Diabetes	Communication Skills	Case Presentation	16	17	94.1176	Well Done	Yes	g	89
99	108	2012-05-14 14:41:34	6 to 10 minutes	Over 15 minutes	Satisfied	Abdominal Pain	Physical Exam Skills	Physical Exam	11	15	73.3333	Well Done	No	g	89
289	108	2012-05-15 15:55:22	6 to 10 minutes	6 to 10 minutes	Satisfied	Abdominal Pain	Physical Exam Skills	Physical Exam	13	15	86.6667	Well Done	No	g	89
2915	109	2011-10-03 11:37:00	6 to 10 minutes	1 to 5 minutes	Highly Satisfied	Anemia	Physical Exam Skills	Physical	17	24	70.8333	Well Done	Yes	g	85
51	109	2011-09-21 07:31:00	6 to 10 minutes	1 to 5 minutes	Highly Satisfied	Abdominal Pain	Physical Exam Skills	Physical Exam	19	25	76	Well Done	Yes	g	85
95	109	2011-10-04 12:57:00	1 to 5 minutes	1 to 5 minutes	Highly Satisfied	Abdominal Pain	Communication Skills	Case Pres	13	16	81.25	Well Done	Yes	g	85
51	109	2011-09-30 15:39:00	6 to 10 minutes	1 to 5 minutes	Highly Satisfied	Back pain	Physical Exam Skills	Physical Exam	17	17	100	Well Done	Yes	g	85
99	109	2011-09-19 16:32:00	6 to 10 minutes	1 to 5 minutes	Neutral	Anemia	Communication Skills	Case Pres	14	16	87.5	Not Done	No	g	85
99	109	2011-09-19 16:29:00	6 to 10 minutes	1 to 5 minutes	Neutral	Joint Pain	Physical Exam Skills	PE	12	12	100	Well Done	No	g	85
99	109	2011-09-19 16:21:00	6 to 10 minutes	1 to 5 minutes	Neutral	COPD/Asthma	Physical Exam Skills	Physical	19	19	100	Needs Improvement	No	g	85
2670	109	2011-09-08 02:13:00	6 to 10 minutes	1 to 5 minutes	Satisfied	Altered Mental Status	History Taking Skills	History	19	31	61.2903	Needs Improvement	No	g	85
125	109	2011-10-05 12:25:00	1 to 5 minutes	1 to 5 minutes	Satisfied	Abdominal Pain	Communication Skills	Case Pres	10	16	62.5	Needs Improvement	No	g	85
2670	109	2011-09-19 16:43:00	6 to 10 minutes	1 to 5 minutes	Satisfied	Altered Mental Status	Physical Exam Skills	Physical Exam	28	37	75.6757	Well Done	Yes	g	85
547	110	2010-07-23 12:25:00	11 to 15 minutes	6 to 10 minutes	Highly Satisfied	CHF	Physical Exam Skills	Physical	24	31	77.4194	Well Done	Yes	u	68
547	110	2010-07-23 14:20:00	11 to 15 minutes	6 to 10 minutes	Highly Satisfied	Joint Pain	Communication Skills	Case Presentation	17	17	100	Well Done	Yes	u	68
547	110	2010-07-23 10:06:00	11 to 15 minutes	1 to 5 minutes	Satisfied	Headache	Physical Exam Skills	Physical	26	33	78.7879	Well Done	Yes	u	68
547	110	2010-07-21 13:24:00	Over 15 minutes	Over 15 minutes	Satisfied	Joint Pain	History Taking Skills	History	38	47	80.8511	Needs Improvement	Yes	u	68
547	110	2010-07-21 14:02:00	Over 15 minutes	11 to 15 minutes	Satisfied	Abdominal Pain	History Taking Skills	Abd Pain: History	41	47	87.234	Well Done	Yes	u	68
620	111	2010-10-01 13:13:00	6 to 10 minutes	6 to 10 minutes	Neutral	Liver Dz	Physical Exam Skills	Liver Disease: Physical Exam	12	28	42.8571	Needs Improvement	No		74
620	111	2010-10-01 13:21:00	6 to 10 minutes	6 to 10 minutes	Neutral	Chest Pain	Physical Exam Skills	Physical	14	30	46.6667	Needs Improvement	No		74
620	111	2010-10-02 08:07:00	6 to 10 minutes	6 to 10 minutes	Neutral	COPD/Asthma	Communication Skills	Case Pres	9	14	64.2857	Needs Improvement	No		74
99	111	2010-09-07 15:19:00	6 to 10 minutes	6 to 10 minutes	Neutral	Abdominal Pain	Communication Skills	Case Pres	11	16	68.75	Needs Improvement	No		74
620	111	2010-10-04 07:36:00	6 to 10 minutes	6 to 10 minutes	Neutral	Fluid Elyte Acid-base	Communication Skills	Case Presentation	12	17	70.5882	Needs Improvement	Yes		74
620	111	2010-10-02 08:05:00	6 to 10 minutes	6 to 10 minutes	Neutral	Chest Pain	Physical Exam Skills	Physical	6	8	75	Well Done	No		74
620	111	2010-10-01 13:09:00	6 to 10 minutes	6 to 10 minutes	Neutral	Anemia	Communication Skills	Case Pres	12	16	75	Needs Improvement	No		74
620	111	2010-10-02 08:11:00	6 to 10 minutes	6 to 10 minutes	Neutral	Joint Pain	Communication Skills	Case Presentation	14	17	82.3529	Well Done	Yes		74
620	111	2010-10-01 13:17:00	6 to 10 minutes	6 to 10 minutes	Neutral	Hypertension	Communication Skills	Case Presentation	15	17	88.2353	Well Done	Yes		74
620	111	2010-10-04 07:35:00	6 to 10 minutes	6 to 10 minutes	Neutral	Chest Pain	Physical Exam Skills	Physical	5	5	100	Well Done	No		74
127	112	2010-09-16 10:32:00	Over 15 minutes	11 to 15 minutes	Highly Satisfied	GI Bleed	Physical Exam Skills	Physical	23	40	57.5	Well Done	No		75
127	112	2010-09-16 10:28:00	Over 15 minutes	11 to 15 minutes	Highly Satisfied	Altered Mental Status	History Taking Skills	History	27	33	81.8182	Needs Improvement	Yes		75
127	112	2010-09-16 10:41:00	Over 15 minutes	6 to 10 minutes	Highly Satisfied	COPD/Asthma	History Taking Skills	History	32	39	82.0513	Well Done	Yes		75
127	112	2010-09-16 10:37:00	Over 15 minutes	11 to 15 minutes	Highly Satisfied	Abdominal Pain	Physical Exam Skills	Physical Exam	26	31	83.871	Well Done	Yes		75
127	112	2010-09-16 10:24:00	Over 15 minutes	6 to 10 minutes	Satisfied	Dyspnea	Communication Skills	Case Presentation	15	16	93.75	Well Done	Yes		75
143	113	2011-03-11 12:19:00	11 to 15 minutes	1 to 5 minutes	Highly Satisfied	Altered Mental Status	History Taking Skills	History	31	32	96.875	Well Done	Yes	g	87
289	113	2011-04-08 10:11:00	11 to 15 minutes	11 to 15 minutes	Highly Satisfied	Hypertension	History Taking Skills	HTN: History	46	47	97.8723	Needs Improvement	Yes	g	87
289	113	2011-04-08 10:18:00	11 to 15 minutes	11 to 15 minutes	Satisfied	Hypertension	Physical Exam Skills	HTN: Physical exam	21	32	65.625	Not Done	Yes	g	87
99	113	2011-03-16 08:07:00	6 to 10 minutes	6 to 10 minutes	Satisfied	Dyspnea	Physical Exam Skills	Physical	20	24	83.3333	Well Done	Yes	g	87
518	113	2011-03-14 16:38:00	11 to 15 minutes	11 to 15 minutes	Satisfied	Abdominal Pain	Physical Exam Skills	Physical Exam	26	31	83.871	Well Done	Yes	g	87
518	113	2011-03-14 16:33:00	6 to 10 minutes	6 to 10 minutes	Satisfied	Abdominal Pain	History Taking Skills	Abd Pain: History	41	47	87.234	Needs Improvement	Yes	g	87
1164	113	2011-03-11 15:47:00	6 to 10 minutes	1 to 5 minutes	Satisfied	GI Bleed	Communication Skills	Case Presentation	15	17	88.2353	Well Done	Yes	g	87
99	113	2011-04-04 14:59:00	6 to 10 minutes	6 to 10 minutes	Satisfied	COPD/Asthma	Physical Exam Skills	Physical	10	11	90.9091	Needs Improvement	No	g	87
99	113	2011-03-07 15:36:00	6 to 10 minutes	6 to 10 minutes	Satisfied	Abdominal Pain	Communication Skills	Case Pres	16	16	100	Well Done	Yes	g	87
2654	113	2011-03-11 15:01:00	6 to 10 minutes	1 to 5 minutes	Satisfied	Anemia	Communication Skills	Case Pres	16	16	100	Well Done	Yes	g	87
663	114	2010-09-23 12:46:00	Over 15 minutes	11 to 15 minutes	Highly Satisfied	Chest Pain	Physical Exam Skills	Physical	20	30	66.6667	Well Done	Yes		68
663	114	2010-09-20 12:39:00	Over 15 minutes	Over 15 minutes	Highly Satisfied	Abdominal Pain	Physical Exam Skills	Physical Exam	16	20	80	Well Done	No		68
663	114	2010-09-20 12:48:00	Over 15 minutes	Over 15 minutes	Highly Satisfied	Altered Mental Status	History Taking Skills	History	27	33	81.8182	Well Done	Yes		68
1	114	2010-09-01 13:46:00	11 to 15 minutes	Over 15 minutes	Highly Satisfied	Abdominal Pain	Communication Skills	Case Pres	15	16	93.75	Well Done	Yes		68
1	114	2010-09-10 13:22:00	Over 15 minutes	Over 15 minutes	Satisfied	Altered Mental Status	Physical Exam Skills	Physical Exam	5	19	26.3158	Needs Improvement	No		68
161	114	2010-09-11 13:51:00	Over 15 minutes	Over 15 minutes	Satisfied	Altered Mental Status	Physical Exam Skills	Physical Exam	13	31	41.9355	Needs Improvement	No		68
161	114	2010-09-11 13:54:00	Over 15 minutes	Over 15 minutes	Satisfied	Altered Mental Status	History Taking Skills	History	17	33	51.5152	Needs Improvement	No		68
663	114	2010-10-04 13:38:00	Over 15 minutes	11 to 15 minutes	Satisfied	Dyspnea	History Taking Skills	History	25	42	59.5238	Needs Improvement	No		68
1	114	2010-09-02 12:58:00	Over 15 minutes	Over 15 minutes	Satisfied	Abdominal Pain	Physical Exam Skills	Physical Exam	12	20	60	Well Done	No		68
161	114	2010-09-01 22:23:00	Over 15 minutes	Over 15 minutes	Satisfied	Liver Dz	Physical Exam Skills	Liver Disease: Physical Exam	17	28	60.7143	Needs Improvement	No		68
663	114	2010-10-04 13:30:00	Over 15 minutes	11 to 15 minutes	Satisfied	Clinical Skills	Physical Exam Skills	Clinical Skills: CV Exam	12	19	63.1579	Needs Improvement	Yes		68
663	114	2010-09-27 12:51:00	Over 15 minutes	11 to 15 minutes	Satisfied	Liver Dz	History Taking Skills	Liver Dz: History	24	37	64.8649	Needs Improvement	Yes		68
663	114	2010-10-04 13:34:00	Over 15 minutes	11 to 15 minutes	Satisfied	Chest Pain	History Taking Skills	History	30	46	65.2174	Needs Improvement	Yes		68
663	114	2010-10-04 13:28:00	Over 15 minutes	Over 15 minutes	Satisfied	Dyspnea	Physical Exam Skills	Physical	8	10	80	Well Done	No		68
1	114	2010-09-09 17:56:00	Over 15 minutes	Over 15 minutes	Satisfied	COPD/Asthma	Physical Exam Skills	Physical	7	8	87.5	Well Done	No		68
911	115	2010-11-13 13:17:00	6 to 10 minutes	6 to 10 minutes	Satisfied	CHF	Physical Exam Skills	Physical	22	31	70.9677	Well Done	Yes	f	84
911	115	2010-11-13 13:14:00	6 to 10 minutes	6 to 10 minutes	Satisfied	Liver Dz	Physical Exam Skills	Liver Disease: Physical Exam	20	28	71.4286	Well Done	Yes	f	84
911	115	2010-11-13 13:21:00	6 to 10 minutes	6 to 10 minutes	Satisfied	Dyspnea	Physical Exam Skills	Physical	18	24	75	Well Done	Yes	f	84
911	115	2010-11-13 13:24:00	6 to 10 minutes	6 to 10 minutes	Satisfied	Diabetes	Physical Exam Skills	Physical	16	21	76.1905	Needs Improvement	Yes	f	84
911	115	2010-11-13 12:57:00	6 to 10 minutes	6 to 10 minutes	Satisfied	COPD/Asthma	Communication Skills	Case Pres	11	14	78.5714	Needs Improvement	No	f	84
911	115	2010-11-13 13:11:00	6 to 10 minutes	6 to 10 minutes	Satisfied	Chest Pain	Physical Exam Skills	Physical	25	30	83.3333	Well Done	Yes	f	84
911	115	2010-11-13 13:00:00	6 to 10 minutes	6 to 10 minutes	Satisfied	COPD/Asthma	Physical Exam Skills	Physical	18	21	85.7143	Needs Improvement	No	f	84
807	115	2011-09-14 20:44:00	11 to 15 minutes	6 to 10 minutes	Satisfied	Altered Mental Status	Physical Exam Skills	Physical Exam	32	37	86.4865	Well Done	Yes	f	84
911	115	2010-11-13 13:05:00	6 to 10 minutes	6 to 10 minutes	Satisfied	Dysuria	History Taking Skills	History	22	23	95.6522	Well Done	Yes	f	84
911	115	2010-11-13 13:04:00	6 to 10 minutes	6 to 10 minutes	Satisfied	Dysuria	Communication Skills	Case Presentation	17	17	100	Well Done	Yes	f	84
911	115	2010-11-13 13:08:00	6 to 10 minutes	6 to 10 minutes	Satisfied	Chest Pain	Communication Skills	Case Pres	17	17	100	Well Done	Yes	f	84
807	115	2011-09-07 15:50:00	11 to 15 minutes	6 to 10 minutes	Satisfied	Abdominal Pain	Physical Exam Skills	Physical Exam	25	25	100	Well Done	Yes	f	84
487	116	2010-09-21 08:24:00	Over 15 minutes	Over 15 minutes	Dissatisfied	COPD/Asthma	History Taking Skills	History	27	39	69.2308	Needs Improvement	Yes		66
732	116	2010-10-04 13:51:00	Over 15 minutes	Over 15 minutes	Highly Satisfied	Chest Pain	History Taking Skills	History	22	34	64.7059	Not Done	No		66
747	116	2010-10-20 14:52:00	11 to 15 minutes	1 to 5 minutes	Highly Satisfied	Anemia	Physical Exam Skills	Physical	23	28	82.1429	Well Done	Yes		66
487	116	2010-10-12 15:06:00	6 to 10 minutes	6 to 10 minutes	Neutral	Altered Mental Status	Physical Exam Skills	Physical Exam	27	40	67.5	Needs Improvement	Yes		66
487	116	2010-09-20 17:17:00	Over 15 minutes	11 to 15 minutes	Neutral	Abdominal Pain	Physical Exam Skills	Physical Exam	15	20	75	Well Done	No		66
487	116	2010-09-21 09:18:00	6 to 10 minutes	11 to 15 minutes	Neutral	Headache	Physical Exam Skills	Physical	25	33	75.7576	Well Done	Yes		66
487	116	2010-09-21 08:46:00	11 to 15 minutes	6 to 10 minutes	Neutral	Headache	History Taking Skills	History	33	42	78.5714	Needs Improvement	Yes		66
487	116	2010-09-21 09:29:00	Over 15 minutes	11 to 15 minutes	Neutral	CHF	Communication Skills	Case Pres	15	17	88.2353	Well Done	Yes		66
487	116	2010-09-21 09:21:00	6 to 10 minutes	6 to 10 minutes	Neutral	COPD/Asthma	Communication Skills	Case Pres	14	14	100	Well Done	Yes		66
3710	117	2010-09-13 11:47:00	6 to 10 minutes	6 to 10 minutes	Highly Satisfied	COPD/Asthma	Physical Exam Skills	Physical	19	21	90.4762	Needs Improvement	Yes		87
529	117	2010-09-21 10:10:00	Over 15 minutes	6 to 10 minutes	Highly Satisfied	Abdominal Pain	Communication Skills	Case Pres	16	16	100	Well Done	Yes		87
529	117	2010-09-10 20:15:00	Over 15 minutes	6 to 10 minutes	Highly Satisfied	Altered Mental Status	Communication Skills	Case Pres	17	17	100	Well Done	Yes		87
1308	117	2010-10-12 15:08:00	Over 15 minutes	Over 15 minutes	Satisfied	CHF	Physical Exam Skills	Physical	18	31	58.0645	Needs Improvement	No		87
1308	117	2010-10-06 20:19:00	6 to 10 minutes	11 to 15 minutes	Satisfied	Abdominal Pain	History Taking Skills	Abd Pain: History	28	47	59.5745	Needs Improvement	No		87
1308	117	2010-10-13 17:35:00	11 to 15 minutes	11 to 15 minutes	Satisfied	GI Bleed	History Taking Skills	GI Bleed: History	23	33	69.697	Needs Improvement	Yes		87
1308	117	2010-09-24 12:38:00	11 to 15 minutes	11 to 15 minutes	Satisfied	Chest Pain	Physical Exam Skills	Physical	3	4	75	Well Done	No		87
1308	117	2010-10-12 14:05:00	Over 15 minutes	Over 15 minutes	Satisfied	CHF	History Taking Skills	History	27	36	75	Needs Improvement	Yes		87
529	117	2010-09-15 13:59:00	11 to 15 minutes	6 to 10 minutes	Satisfied	Abdominal Pain	Physical Exam Skills	Physical Exam	27	31	87.0968	Well Done	Yes		87
1308	117	2010-10-06 20:57:00	6 to 10 minutes	11 to 15 minutes	Satisfied	Diabetes	History Taking Skills	History	29	33	87.8788	Well Done	Yes		87
142	118	2012-06-18 15:48:48	6 to 10 minutes	1 to 5 minutes	Highly Satisfied	Clinical Skills	Physical Exam Skills	Clinical Skills: Neurologic Exam	4	69	5.7971	Not Done / Unsatisfactory	Yes	g	77
115	118	2012-06-18 15:58:22	6 to 10 minutes	6 to 10 minutes	Highly Satisfied	Cough	History Taking Skills	History	18	31	58.0645	Well Done	No	g	77
2740	118	2012-06-07 14:02:01	Over 15 minutes	6 to 10 minutes	Highly Satisfied	Altered Mental Status	Communication Skills	Case Pres	17	17	100	Well Done	Yes	g	77
142	118	2012-06-18 15:46:55	6 to 10 minutes	1 to 5 minutes	Highly Satisfied	Diabetes	History Taking Skills	History	32	32	100	Well Done	Yes	g	77
99	118	2012-06-04 15:20:35	11 to 15 minutes	Over 15 minutes	Satisfied	Diabetes	Physical Exam Skills	Physical	11	19	57.8947	Well Done	No	g	77
943	118	2012-05-30 17:51:24	11 to 15 minutes	Over 15 minutes	Satisfied	Altered Mental Status	History Taking Skills	History	28	31	90.3226	Well Done	Yes	g	77
943	118	2012-06-13 19:54:31	11 to 15 minutes	11 to 15 minutes	Satisfied	Altered Mental Status	Communication Skills	Case Pres	17	17	100	Well Done	Yes	g	77
943	118	2012-05-21 06:42:32	Over 15 minutes	Over 15 minutes	Satisfied	Abdominal Pain	History Taking Skills	Abd Pain: History	38	42	90.4762	Well Done	No	g	77
99	118	2012-05-10 09:07:21	11 to 15 minutes	Over 15 minutes	Satisfied	Abdominal Pain	Communication Skills	Case Pres	15	16	93.75	Well Done	Yes	g	77
99	118	2012-05-10 09:11:17	11 to 15 minutes	Over 15 minutes	Satisfied	Abdominal Pain	Physical Exam Skills	Physical Exam	15	15	100	Well Done	No	g	77
2892	119	2012-06-08 16:44:57	6 to 10 minutes	1 to 5 minutes	Highly Satisfied	Chest Pain	Physical Exam Skills	Physical	10	27	37.037	Well Done	No	g	81
289	119	2012-05-29 15:51:01	11 to 15 minutes	1 to 5 minutes	Highly Satisfied	Hypertension	Physical Exam Skills	HTN: Physical exam	16	29	55.1724	Well Done	Yes	g	81
2892	119	2012-06-09 18:08:20	11 to 15 minutes	6 to 10 minutes	Highly Satisfied	Clinical Skills	Physical Exam Skills	Clinical Skills: CV Exam	42	69	60.8696	Well Done	Yes	g	81
2892	119	2012-06-09 18:03:03	Over 15 minutes	6 to 10 minutes	Highly Satisfied	GI Bleed	Physical Exam Skills	Physical	19	26	73.0769	Well Done	No	g	81
2892	119	2012-06-09 18:06:08	11 to 15 minutes	6 to 10 minutes	Highly Satisfied	Dyspnea	Physical Exam Skills	Physical	23	30	76.6667	Well Done	Yes	g	81
99	119	2012-05-07 15:10:31	Over 15 minutes	Over 15 minutes	Highly Satisfied	Abdominal Pain	Physical Exam Skills	Physical Exam	13	15	86.6667	Well Done	No	g	81
289	119	2012-05-29 15:54:32	6 to 10 minutes	1 to 5 minutes	Highly Satisfied	Clinical Skills	Physical Exam Skills	Clinical Skills: Neurologic Exam	62	69	89.8551	Well Done	Yes	g	81
2892	119	2012-06-09 18:14:35	Over 15 minutes	11 to 15 minutes	Highly Satisfied	Back pain	History Taking Skills	History	34	36	94.4444	Well Done	Yes	g	81
99	119	2012-05-07 15:33:25	Over 15 minutes	Over 15 minutes	Highly Satisfied	Dyspnea	Physical Exam Skills	Physical	8	8	100	Well Done	No	g	81
1119	119	2012-05-31 13:21:03	6 to 10 minutes	1 to 5 minutes	Highly Satisfied	CHF	Physical Exam Skills	Physical	23	23	100	Well Done	Yes	g	81
99	119	2012-06-04 15:22:39	11 to 15 minutes	Over 15 minutes	Satisfied	Diabetes	Physical Exam Skills	Physical	13	19	68.4211	Well Done	Yes	g	81
4681	120	2010-08-25 23:05:00	Over 15 minutes	Over 15 minutes	Highly Satisfied	Abdominal Pain	Physical Exam Skills	Physical Exam	26	31	83.871	Well Done	Yes	u	78
4681	120	2010-08-25 23:03:00	Over 15 minutes	Over 15 minutes	Highly Satisfied	Abdominal Pain	History Taking Skills	Abd Pain: History	44	47	93.617	Well Done	Yes	u	78
2542	120	2010-08-12 10:16:00	Over 15 minutes	Over 15 minutes	Highly Satisfied	Joint Pain	Communication Skills	Case Presentation	17	17	100	Well Done	Yes	u	78
4681	120	2010-08-18 20:13:00	Over 15 minutes	Over 15 minutes	Highly Satisfied	Chest Pain	Communication Skills	Case Pres	17	17	100	Well Done	Yes	u	78
2542	120	2010-08-23 09:05:00	6 to 10 minutes	11 to 15 minutes	Satisfied	Cough	Communication Skills	Case Pres	17	17	100	Well Done	Yes	u	78
162	121	2010-07-13 22:28:00	6 to 10 minutes	6 to 10 minutes	Highly Satisfied	Abdominal Pain	Physical Exam Skills	Physical Exam	26	31	83.871	Well Done	Yes		78
1954	123	2011-02-15 14:40:00	11 to 15 minutes	6 to 10 minutes	Highly Satisfied	Cough	Physical Exam Skills	Physical	4	5	80	Well Done	No	g	74
99	123	2011-02-11 16:29:00	6 to 10 minutes	6 to 10 minutes	Neutral	Abdominal Pain	Physical Exam Skills	Physical Exam	13	20	65	Well Done	No	g	74
99	123	2011-02-11 16:34:00	6 to 10 minutes	6 to 10 minutes	Neutral	Abdominal Pain	Physical Exam Skills	Physical Exam	10	11	90.9091	Well Done	No	g	74
99	123	2011-02-11 16:22:00	6 to 10 minutes	6 to 10 minutes	Neutral	Abdominal Pain	Communication Skills	Case Pres	16	16	100	Well Done	Yes	g	74
1954	123	2011-02-21 07:27:00	6 to 10 minutes	1 to 5 minutes	Satisfied	Joint Pain	History Taking Skills	History	5	11	45.4545	Needs Improvement	Yes	g	74
703	123	2011-02-23 18:56:00	6 to 10 minutes	1 to 5 minutes	Satisfied	Hypertension	Physical Exam Skills	HTN: Physical exam	13	20	65	Needs Improvement	No	g	74
1954	123	2011-02-21 07:26:00	6 to 10 minutes	1 to 5 minutes	Satisfied	Joint Pain	History Taking Skills	History	10	14	71.4286	Needs Improvement	Yes	g	74
1954	123	2011-02-21 07:29:00	6 to 10 minutes	1 to 5 minutes	Satisfied	Joint Pain	Physical Exam Skills	PE	8	11	72.7273	Well Done	No	g	74
1954	123	2011-02-21 07:36:00	6 to 10 minutes	1 to 5 minutes	Satisfied	Back pain	Communication Skills	Case Pres	13	17	76.4706	Well Done	Yes	g	74
3147	123	2011-02-21 07:42:00	6 to 10 minutes	1 to 5 minutes	Satisfied	Depression/Psych	History Taking Skills	History	9	11	81.8182	Well Done	No	g	74
1954	123	2011-02-21 07:24:00	6 to 10 minutes	1 to 5 minutes	Satisfied	Joint Pain	History Taking Skills	History	14	16	87.5	Well Done	Yes	g	74
1954	123	2011-02-16 11:12:00	6 to 10 minutes	1 to 5 minutes	Satisfied	Cough	Communication Skills	Case Pres	15	17	88.2353	Well Done	Yes	g	74
1954	123	2011-02-21 07:35:00	6 to 10 minutes	1 to 5 minutes	Satisfied	Abdominal Pain	History Taking Skills	Abd Pain: History	12	12	100	Well Done	No	g	74
62	124	2010-11-02 11:29:00	Over 15 minutes	6 to 10 minutes	Highly Satisfied	Abdominal Pain	Physical Exam Skills	Physical Exam	26	31	83.871	Well Done	Yes	g	82
4637	124	2010-10-28 10:40:00	Over 15 minutes	1 to 5 minutes	Highly Satisfied	Clinical Skills	Physical Exam Skills	Clinical Skills: Neurologic Exam	37	41	90.2439	Well Done	Yes	g	82
62	124	2010-11-02 11:33:00	Over 15 minutes	6 to 10 minutes	Highly Satisfied	Altered Mental Status	Physical Exam Skills	Physical Exam	37	40	92.5	Well Done	Yes	g	82
62	124	2010-11-01 20:41:00	Over 15 minutes	11 to 15 minutes	Highly Satisfied	Abdominal Pain	History Taking Skills	Abd Pain: History	44	47	93.617	Well Done	Yes	g	82
62	124	2010-11-01 20:35:00	Over 15 minutes	Over 15 minutes	Highly Satisfied	Altered Mental Status	History Taking Skills	History	31	33	93.9394	Well Done	Yes	g	82
62	124	2010-11-01 20:29:00	11 to 15 minutes	6 to 10 minutes	Highly Satisfied	Abdominal Pain	Communication Skills	Case Pres	16	16	100	Well Done	Yes	g	82
54	124	2010-11-11 16:29:00	1 to 5 minutes	1 to 5 minutes	Highly Satisfied	Altered Mental Status	Communication Skills	Case Pres	17	17	100	Well Done	Yes	g	82
54	124	2010-11-15 16:24:00	6 to 10 minutes	1 to 5 minutes	Highly Satisfied	Hypertension	Communication Skills	Case Presentation	17	17	100	Well Done	Yes	g	82
54	124	2010-11-16 13:37:00	1 to 5 minutes	1 to 5 minutes	Highly Satisfied	Cough	Communication Skills	Case Pres	17	17	100	Well Done	Yes	g	82
62	124	2010-11-02 11:32:00	Over 15 minutes	1 to 5 minutes	Highly Satisfied	Altered Mental Status	Communication Skills	Case Pres	17	17	100	Well Done	Yes	g	82
2923	125	2010-09-19 14:56:00	Over 15 minutes	Over 15 minutes	Highly Satisfied	CHF	Physical Exam Skills	Physical	22	31	70.9677	Not Done	Yes		75
927	125	2010-09-09 21:24:00	Over 15 minutes	Over 15 minutes	Highly Satisfied	Dyspnea	History Taking Skills	History	35	42	83.3333	Not Done	Yes		75
927	125	2010-09-09 21:45:00	Over 15 minutes	Over 15 minutes	Highly Satisfied	Dyspnea	Physical Exam Skills	Physical	22	24	91.6667	Well Done	Yes		75
2346	125	2010-10-08 16:30:00	Over 15 minutes	Over 15 minutes	Highly Satisfied	COPD/Asthma	Communication Skills	Case Pres	14	14	100	Well Done	Yes		75
927	125	2010-09-09 21:58:00	Over 15 minutes	Over 15 minutes	Highly Satisfied	Dyspnea	Communication Skills	Case Presentation	16	16	100	Well Done	Yes		75
99	125	2010-09-13 15:19:00	Over 15 minutes	Over 15 minutes	Neutral	CHF	Physical Exam Skills	Physical	22	31	70.9677	Not Done	Yes		75
99	125	2010-09-13 15:17:00	Over 15 minutes	Over 15 minutes	Neutral	CHF	Communication Skills	Case Pres	17	17	100	Well Done	Yes		75
51	125	2010-09-08 22:33:00	Over 15 minutes	Over 15 minutes	Satisfied	GI Bleed	History Taking Skills	GI Bleed: History	43	48	89.5833	Well Done	Yes		75
51	125	2010-09-08 22:16:00	Over 15 minutes	Over 15 minutes	Satisfied	Chest Pain	History Taking Skills	History	44	46	95.6522	Well Done	Yes		75
51	125	2010-09-08 22:31:00	Over 15 minutes	Over 15 minutes	Satisfied	Chest Pain	Communication Skills	Case Pres	17	17	100	Well Done	Yes		75
634	126	2010-12-07 14:14:00	6 to 10 minutes	1 to 5 minutes	Highly Satisfied	Clinical Skills	Physical Exam Skills	HEENT / NECK Exam	16	20	80	Well Done	Yes	f	72
1242	126	2010-12-10 15:34:00	Over 15 minutes	11 to 15 minutes	Highly Satisfied	Abdominal Pain	Physical Exam Skills	Physical Exam	26	31	83.871	Well Done	Yes	f	72
47	126	2010-11-03 14:22:00	Over 15 minutes	11 to 15 minutes	Highly Satisfied	Clinical Skills	Physical Exam Skills	Clinical Skills: Neurologic Exam	37	41	90.2439	Well Done	Yes	f	72
47	126	2010-11-12 15:00:00	11 to 15 minutes	11 to 15 minutes	Highly Satisfied	CHF	Communication Skills	Case Pres	17	17	100	Well Done	Yes	f	72
47	126	2010-11-22 10:59:00	11 to 15 minutes	11 to 15 minutes	Highly Satisfied	Diabetes	Communication Skills	Case Presentation	17	17	100	Well Done	Yes	f	72
643	126	2010-10-28 21:55:00	11 to 15 minutes	11 to 15 minutes	Satisfied	Cough	History Taking Skills	History	21	32	65.625	Needs Improvement	Yes	f	72
47	126	2010-11-15 09:31:00	6 to 10 minutes	11 to 15 minutes	Satisfied	Altered Mental Status	Physical Exam Skills	Physical Exam	37	40	92.5	Well Done	Yes	f	72
634	126	2010-12-07 14:04:00	11 to 15 minutes	11 to 15 minutes	Satisfied	Hypertension	Communication Skills	Case Presentation	16	17	94.1176	Well Done	Yes	f	72
47	126	2010-11-17 19:15:00	11 to 15 minutes	11 to 15 minutes	Satisfied	Clinical Skills	Physical Exam Skills	Clinical Skills: Neurologic Exam	9	9	100	Well Done	Yes	f	72
47	126	2010-11-17 09:39:00	6 to 10 minutes	1 to 5 minutes	Satisfied	Altered Mental Status	Communication Skills	Case Pres	17	17	100	Well Done	Yes	f	72
492	127	2011-01-12 14:03:00	11 to 15 minutes	1 to 5 minutes	Dissatisfied	Abdominal Pain	Physical Exam Skills	Physical Exam	26	31	83.871	Well Done	Yes	t	90
304	127	2011-01-28 11:03:00	6 to 10 minutes	1 to 5 minutes	Highly Satisfied	Anemia	Physical Exam Skills	Physical	24	28	85.7143	Well Done	Yes	t	90
304	127	2011-01-28 09:12:00	6 to 10 minutes	1 to 5 minutes	Highly Satisfied	Chest Pain	Physical Exam Skills	Physical	27	30	90	Well Done	Yes	t	90
589	127	2011-02-03 09:59:00	11 to 15 minutes	11 to 15 minutes	Highly Satisfied	CHF	Communication Skills	Case Pres	16	17	94.1176	Well Done	Yes	t	90
589	127	2011-02-05 12:43:00	Over 15 minutes	Over 15 minutes	Highly Satisfied	Hypertension	Communication Skills	Case Presentation	16	17	94.1176	Well Done	Yes	t	90
589	127	2011-01-31 14:59:00	Over 15 minutes	11 to 15 minutes	Highly Satisfied	Abdominal Pain	History Taking Skills	Abd Pain: History	12	12	100	Well Done	No	t	90
589	127	2011-02-03 11:30:00	Over 15 minutes	Over 15 minutes	Highly Satisfied	Abdominal Pain	Communication Skills	Case Pres	16	16	100	Well Done	Yes	t	90
493	127	2011-01-20 11:21:00	11 to 15 minutes	1 to 5 minutes	Neutral	Abdominal Pain	Physical Exam Skills	Physical Exam	26	31	83.871	Well Done	Yes	t	90
493	127	2011-01-21 12:26:00	6 to 10 minutes	1 to 5 minutes	Neutral	Dyspnea	Physical Exam Skills	Physical	23	24	95.8333	Well Done	Yes	t	90
275	127	2011-01-08 11:18:00	6 to 10 minutes	1 to 5 minutes	Satisfied	Altered Mental Status	Physical Exam Skills	Physical Exam	36	40	90	Well Done	Yes	t	90
275	127	2011-01-07 14:45:00	6 to 10 minutes	1 to 5 minutes	Satisfied	Altered Mental Status	Physical Exam Skills	Physical Exam	9	9	100	Well Done	No	t	90
99	128	2010-07-13 15:40:00	Over 15 minutes	11 to 15 minutes	Highly Satisfied	COPD/Asthma	Physical Exam Skills	Physical	19	21	90.4762	Needs Improvement	Yes	g	63
504	128	2010-07-22 11:54:00	11 to 15 minutes	11 to 15 minutes	Highly Satisfied	Fluid Elyte Acid-base	History Taking Skills	History	20	22	90.9091	Well Done	Yes	g	63
504	128	2010-07-13 09:42:00	11 to 15 minutes	Over 15 minutes	Highly Satisfied	Altered Mental Status	Physical Exam Skills	Physical Exam	37	40	92.5	Well Done	Yes	g	63
497	128	2010-08-12 10:17:00	11 to 15 minutes	11 to 15 minutes	Highly Satisfied	CHF	Communication Skills	Case Pres	16	17	94.1176	Well Done	Yes	g	63
272	128	2010-07-29 09:40:00	11 to 15 minutes	6 to 10 minutes	Highly Satisfied	Altered Mental Status	Communication Skills	Case Pres	17	17	100	Well Done	Yes	g	63
621	128	2010-08-10 11:29:00	11 to 15 minutes	11 to 15 minutes	Highly Satisfied	Fluid Elyte Acid-base	Communication Skills	Case Presentation	17	17	100	Well Done	Yes	g	63
497	128	2010-08-12 12:25:00	11 to 15 minutes	6 to 10 minutes	Satisfied	COPD/Asthma	Physical Exam Skills	Physical	17	21	80.9524	Needs Improvement	No	g	63
31	128	2010-07-13 08:53:00	Over 15 minutes	11 to 15 minutes	Satisfied	Abdominal Pain	Physical Exam Skills	Physical Exam	26	31	83.871	Well Done	Yes	g	63
497	128	2010-08-12 12:28:00	11 to 15 minutes	6 to 10 minutes	Satisfied	COPD/Asthma	Communication Skills	Case Pres	13	14	92.8571	Well Done	Yes	g	63
497	128	2010-08-14 15:21:00	11 to 15 minutes	11 to 15 minutes	Satisfied	Chest Pain	Communication Skills	Case Pres	16	17	94.1176	Well Done	Yes	g	63
134	129	2011-07-28 17:48:00	11 to 15 minutes	6 to 10 minutes	Highly Dissatisfied	Abdominal Pain	Communication Skills	Case Pres	16	16	100	Well Done	Yes	k	85
294	129	2011-07-21 15:05:00	6 to 10 minutes	1 to 5 minutes	Highly Satisfied	Hypertension	History Taking Skills	HTN: History	40	47	85.1064	Not Done	No	k	85
76	129	2011-08-23 16:16:00	1 to 5 minutes	1 to 5 minutes	Highly Satisfied	Liver Dz	Physical Exam Skills	Liver Disease: Physical Exam	21	23	91.3043	Not Done	No	k	85
2998	129	2011-08-25 11:30:00	6 to 10 minutes	1 to 5 minutes	Highly Satisfied	Diabetes	Physical Exam Skills	Physical	18	19	94.7368	Well Done	Yes	k	85
294	129	2011-08-08 14:04:00	6 to 10 minutes	1 to 5 minutes	Highly Satisfied	Abdominal Pain	Physical Exam Skills	Physical Exam	24	25	96	Well Done	Yes	k	85
733	129	2011-07-28 16:21:00	11 to 15 minutes	1 to 5 minutes	Highly Satisfied	Abdominal Pain	Physical Exam Skills	Physical Exam	25	25	100	Well Done	Yes	k	85
134	129	2011-07-25 16:06:00	11 to 15 minutes	6 to 10 minutes	Highly Satisfied	Chest Pain	Physical Exam Skills	Physical	27	27	100	Well Done	Yes	k	85
294	129	2011-08-01 11:53:00	11 to 15 minutes	6 to 10 minutes	Highly Satisfied	Headache	Physical Exam Skills	Physical	29	29	100	Well Done	Yes	k	85
76	129	2011-08-25 11:57:00	11 to 15 minutes	6 to 10 minutes	Satisfied	Diabetes	Communication Skills	Case Presentation	17	17	100	Well Done	Yes	k	85
2716	129	2011-07-16 13:11:00	Over 15 minutes	1 to 5 minutes	Satisfied	Dysuria	History Taking Skills	History	22	22	100	Well Done	Yes	k	85
148	130	2010-07-27 14:37:00	Over 15 minutes	11 to 15 minutes	Highly Satisfied	Headache	Physical Exam Skills	Physical	17	33	51.5152	Needs Improvement	Yes	l	67
34	130	2010-08-27 16:04:00	6 to 10 minutes	6 to 10 minutes	Highly Satisfied	Abdominal Pain	History Taking Skills	Abd Pain: History	33	47	70.2128	Needs Improvement	Yes	l	67
496	130	2010-08-12 13:13:00	11 to 15 minutes	6 to 10 minutes	Highly Satisfied	Chest Pain	History Taking Skills	History	36	46	78.2609	Well Done	Yes	l	67
34	130	2010-08-27 16:06:00	6 to 10 minutes	6 to 10 minutes	Highly Satisfied	Abdominal Pain	Physical Exam Skills	Physical Exam	16	20	80	Well Done	No	l	67
496	130	2010-08-12 10:30:00	Over 15 minutes	6 to 10 minutes	Highly Satisfied	Chest Pain	Physical Exam Skills	Physical	24	30	80	Well Done	Yes	l	67
496	130	2010-08-11 10:36:00	11 to 15 minutes	6 to 10 minutes	Highly Satisfied	Clinical Skills	Communication Skills	Substance Use Disorders	17	21	80.9524	Needs Improvement	Yes	l	67
496	130	2010-08-12 10:06:00	11 to 15 minutes	11 to 15 minutes	Highly Satisfied	Liver Dz	Physical Exam Skills	Liver Disease: Physical Exam	23	28	82.1429	Needs Improvement	No	l	67
663	130	2010-08-12 12:54:00	6 to 10 minutes	6 to 10 minutes	Highly Satisfied	Cough	Physical Exam Skills	Physical	10	12	83.3333	Well Done	Yes	l	67
500	130	2010-07-19 15:52:00	Over 15 minutes	Over 15 minutes	Highly Satisfied	Dyspnea	Physical Exam Skills	Physical	20	24	83.3333	Well Done	Yes	l	67
663	130	2010-08-12 12:58:00	6 to 10 minutes	6 to 10 minutes	Highly Satisfied	Abdominal Pain	Physical Exam Skills	Physical Exam	26	31	83.871	Well Done	Yes	l	67
617	130	2010-07-22 23:09:00	11 to 15 minutes	11 to 15 minutes	Satisfied	Chest Pain	Communication Skills	Case Pres	16	17	94.1176	Well Done	Yes	l	67
518	131	2010-10-30 21:57:00	Over 15 minutes	Over 15 minutes	Highly Satisfied	COPD/Asthma	Physical Exam Skills	Physical	19	21	90.4762	Needs Improvement	Yes	g	80
64	131	2010-11-11 17:38:00	Over 15 minutes	Over 15 minutes	Highly Satisfied	Altered Mental Status	Physical Exam Skills	Physical Exam	37	40	92.5	Well Done	Yes	g	80
38	131	2010-11-24 15:09:00	11 to 15 minutes	11 to 15 minutes	Satisfied	Dyspnea	Physical Exam Skills	Physical	16	24	66.6667	Needs Improvement	Yes	g	80
99	131	2010-11-24 15:07:00	Over 15 minutes	Over 15 minutes	Satisfied	Abdominal Pain	Communication Skills	Case Pres	12	16	75	Well Done	Yes	g	80
2346	131	2010-11-01 15:53:00	Over 15 minutes	Over 15 minutes	Satisfied	Clinical Skills	Physical Exam Skills	Clinical Skills: CV Exam	16	19	84.2105	Well Done	Yes	g	80
38	131	2010-11-30 14:34:00	11 to 15 minutes	11 to 15 minutes	Satisfied	COPD/Asthma	Physical Exam Skills	Physical	19	21	90.4762	Needs Improvement	Yes	g	80
2346	131	2010-11-02 15:54:00	Over 15 minutes	Over 15 minutes	Satisfied	COPD/Asthma	Physical Exam Skills	Physical	19	21	90.4762	Needs Improvement	Yes	g	80
4856	131	2010-11-18 16:18:00	Over 15 minutes	Over 15 minutes	Satisfied	Altered Mental Status	Communication Skills	Case Pres	16	17	94.1176	Well Done	Yes	g	80
38	131	2010-12-02 08:43:00	6 to 10 minutes	6 to 10 minutes	Satisfied	COPD/Asthma	Physical Exam Skills	Physical	5	5	100	Well Done	No	g	80
64	131	2010-11-11 17:40:00	Over 15 minutes	Over 15 minutes	Satisfied	Anemia	Communication Skills	Case Pres	16	16	100	Well Done	Yes	g	80
119	132	2010-12-16 10:52:00	6 to 10 minutes	1 to 5 minutes	Highly Satisfied	Clinical Skills	Physical Exam Skills	HEENT / NECK Exam	15	20	75	Needs Improvement	Yes	l	71
2495	132	2010-12-02 12:45:00	6 to 10 minutes	1 to 5 minutes	Highly Satisfied	Dyspnea	Physical Exam Skills	Physical	21	24	87.5	Well Done	Yes	l	71
119	132	2010-12-16 12:03:00	6 to 10 minutes	1 to 5 minutes	Highly Satisfied	Cough	Physical Exam Skills	Physical	15	17	88.2353	Well Done	Yes	l	71
500	132	2010-11-22 12:07:00	Over 15 minutes	Over 15 minutes	Highly Satisfied	Dyspnea	Communication Skills	Case Presentation	16	16	100	Well Done	Yes	l	71
500	132	2010-11-19 12:26:00	Over 15 minutes	Over 15 minutes	Highly Satisfied	Joint Pain	Communication Skills	Case Presentation	17	17	100	Well Done	Yes	l	71
599	132	2010-11-04 10:14:00	Over 15 minutes	11 to 15 minutes	Neutral	Altered Mental Status	Communication Skills	Case Pres	9	17	52.9412	Needs Improvement	No	l	71
102	132	2010-12-15 08:32:00	Over 15 minutes	1 to 5 minutes	Neutral	Hypertension	History Taking Skills	HTN: History	35	53	66.0377	Needs Improvement	No	l	71
332	132	2010-11-24 14:56:00	11 to 15 minutes	1 to 5 minutes	Neutral	Abdominal Pain	Physical Exam Skills	Physical Exam	26	31	83.871	Well Done	Yes	l	71
45	132	2010-12-03 14:55:00	11 to 15 minutes	6 to 10 minutes	Satisfied	Abdominal Pain	Physical Exam Skills	Physical Exam	21	31	67.7419	Well Done	Yes	l	71
107	132	2010-11-04 18:35:00	11 to 15 minutes	6 to 10 minutes	Satisfied	Chest Pain	Communication Skills	Case Pres	17	17	100	Well Done	Yes	l	71
46	133	2010-07-29 15:31:00	6 to 10 minutes	6 to 10 minutes	Highly Satisfied	Cough	Physical Exam Skills	Physical	14	17	82.3529	Well Done	Yes	g	71
37	133	2010-07-29 15:14:00	6 to 10 minutes	6 to 10 minutes	Satisfied	CHF	Physical Exam Skills	Physical	21	31	67.7419	Well Done	Yes	g	71
37	133	2010-07-29 14:46:00	6 to 10 minutes	11 to 15 minutes	Satisfied	Altered Mental Status	Physical Exam Skills	Physical Exam	31	40	77.5	Well Done	Yes	g	71
37	133	2010-07-27 13:21:00	11 to 15 minutes	6 to 10 minutes	Satisfied	Anemia	Physical Exam Skills	Physical	22	28	78.5714	Well Done	Yes	g	71
37	133	2010-07-27 13:10:00	Over 15 minutes	6 to 10 minutes	Satisfied	Abdominal Pain	Physical Exam Skills	Physical Exam	26	31	83.871	Well Done	Yes	g	71
1062	133	2010-07-30 07:25:00	11 to 15 minutes	6 to 10 minutes	Satisfied	Altered Mental Status	History Taking Skills	History	28	33	84.8485	Well Done	Yes	g	71
37	133	2010-07-27 14:24:00	11 to 15 minutes	6 to 10 minutes	Satisfied	COPD/Asthma	Physical Exam Skills	Physical	19	21	90.4762	Needs Improvement	Yes	g	71
620	133	2010-07-31 16:51:00	11 to 15 minutes	11 to 15 minutes	Satisfied	CHF	Communication Skills	Case Pres	17	17	100	Well Done	Yes	g	71
694	133	2010-08-13 17:56:00	11 to 15 minutes	6 to 10 minutes	Satisfied	Liver Dz	Communication Skills	Liver Dz: Case Presentation	17	17	100	Well Done	Yes	g	71
1062	133	2010-07-22 13:05:00	6 to 10 minutes	1 to 5 minutes	Satisfied	Hypertension	Communication Skills	Case Presentation	17	17	100	Well Done	Yes	g	71
663	134	2010-09-23 12:42:00	Over 15 minutes	11 to 15 minutes	Highly Satisfied	COPD/Asthma	Physical Exam Skills	Physical	17	21	80.9524	Needs Improvement	No		83
161	134	2010-09-22 20:13:00	1 to 5 minutes	Over 15 minutes	Satisfied	Diabetes	Physical Exam Skills	Physical	4	21	19.0476	Needs Improvement	No		83
663	134	2010-10-04 13:30:00	Over 15 minutes	11 to 15 minutes	Satisfied	Abdominal Pain	Physical Exam Skills	Physical Exam	14	20	70	Well Done	No		83
663	134	2010-10-04 13:39:00	11 to 15 minutes	11 to 15 minutes	Satisfied	Fluid Elyte Acid-base	History Taking Skills	History	16	22	72.7273	Needs Improvement	Yes		83
663	134	2010-09-22 20:06:00	11 to 15 minutes	11 to 15 minutes	Satisfied	Anemia	History Taking Skills	History	39	52	75	Needs Improvement	Yes		83
161	134	2010-09-22 20:11:00	11 to 15 minutes	Over 15 minutes	Satisfied	Diabetes	History Taking Skills	History	27	33	81.8182	Needs Improvement	Yes		83
663	134	2010-09-22 20:00:00	11 to 15 minutes	11 to 15 minutes	Satisfied	CHF	History Taking Skills	History	32	36	88.8889	Well Done	Yes		83
674	135	2011-08-05 10:06:00	Over 15 minutes	1 to 5 minutes	Highly Satisfied	Clinical Skills	Physical Exam Skills	Clinical Skills: Neurologic Exam	21	28	75	Well Done	Yes	g	82
51	135	2011-07-26 07:18:00	11 to 15 minutes	6 to 10 minutes	Highly Satisfied	Clinical Skills	Physical Exam Skills	Clinical Skills: Neurologic Exam	25	28	89.2857	Well Done	Yes	g	82
703	135	2011-07-24 03:21:00	11 to 15 minutes	1 to 5 minutes	Highly Satisfied	Abdominal Pain	Physical Exam Skills	Physical Exam	10	10	100	Well Done	No	g	82
37	135	2011-08-09 13:41:00	Over 15 minutes	Over 15 minutes	Highly Satisfied	Abdominal Pain	Physical Exam Skills	Physical Exam	15	15	100	Well Done	No	g	82
51	135	2011-07-20 02:36:00	6 to 10 minutes	1 to 5 minutes	Highly Satisfied	Altered Mental Status	Communication Skills	Case Pres	17	17	100	Well Done	Yes	g	82
37	135	2011-08-09 14:50:00	Over 15 minutes	Over 15 minutes	Highly Satisfied	Dyspnea	Physical Exam Skills	Physical	23	23	100	Well Done	Yes	g	82
37	135	2011-07-14 14:48:00	Over 15 minutes	6 to 10 minutes	Highly Satisfied	Abdominal Pain	Physical Exam Skills	Physical Exam	25	25	100	Well Done	Yes	g	82
703	135	2011-07-24 02:30:00	Over 15 minutes	6 to 10 minutes	Highly Satisfied	Abdominal Pain	Physical Exam Skills	Physical Exam	25	25	100	Well Done	Yes	g	82
37	135	2011-07-13 09:36:00	11 to 15 minutes	6 to 10 minutes	Neutral	Dyspnea	History Taking Skills	History	31	40	77.5	Needs Improvement	No	g	82
37	135	2011-07-13 09:40:00	11 to 15 minutes	6 to 10 minutes	Satisfied	Dyspnea	Physical Exam Skills	Physical	20	23	86.9565	Well Done	Yes	g	82
183	136	2011-08-19 08:31:00	1 to 5 minutes	1 to 5 minutes	Highly Satisfied	Back pain	History Taking Skills	History	28	32	87.5	Well Done	Yes	u	85
35	136	2011-07-20 20:51:00	6 to 10 minutes	1 to 5 minutes	Highly Satisfied	Abdominal Pain	Physical Exam Skills	Physical Exam	22	25	88	Well Done	Yes	u	85
104	136	2011-07-12 08:50:00	Over 15 minutes	1 to 5 minutes	Highly Satisfied	COPD/Asthma	Communication Skills	Case Pres	45	51	88.2353	Needs Improvement	No	u	85
35	136	2011-07-20 19:07:00	6 to 10 minutes	1 to 5 minutes	Highly Satisfied	Abdominal Pain	History Taking Skills	Abd Pain: History	39	43	90.6977	Well Done	Yes	u	85
35	136	2011-07-22 21:48:00	6 to 10 minutes	1 to 5 minutes	Highly Satisfied	Dysuria	History Taking Skills	History	20	22	90.9091	Well Done	Yes	u	85
35	136	2011-07-22 21:59:00	1 to 5 minutes	1 to 5 minutes	Highly Satisfied	Dysuria	Communication Skills	Case Presentation	16	17	94.1176	Not Done	Yes	u	85
74	136	2011-08-18 14:04:00	6 to 10 minutes	1 to 5 minutes	Highly Satisfied	GI Bleed	Physical Exam Skills	Physical	26	26	100	Well Done	Yes	u	85
104	136	2011-07-11 16:13:00	11 to 15 minutes	1 to 5 minutes	Highly Satisfied	Chest Pain	Physical Exam Skills	Physical	27	27	100	Well Done	Yes	u	85
2510	136	2011-08-23 08:57:00	6 to 10 minutes	1 to 5 minutes	Satisfied	COPD/Asthma	Communication Skills	Case Pres	11	14	78.5714	Needs Improvement	No	u	85
2510	136	2011-08-23 12:01:00	6 to 10 minutes	1 to 5 minutes	Satisfied	Fluid Elyte Acid-base	Communication Skills	Case Presentation	15	17	88.2353	Well Done	Yes	u	85
39	137	2012-09-18 16:46:09	Over 15 minutes	11 to 15 minutes	Highly Satisfied	Abdominal Pain	History Taking Skills	Abd Pain: History	40	47	85.1064	Well Done	Yes	f	68
128	137	2012-10-17 12:17:31	11 to 15 minutes	6 to 10 minutes	Highly Satisfied	Clinical Skills Hand Offs	Sign Out	Hand Offs	13	13	100	Well Done	Yes	f	68
5355	137	2012-10-01 17:11:12	6 to 10 minutes	1 to 5 minutes	Satisfied	Liver Dz	History Taking Skills	Liver Dz: History	26	35	74.2857	Well Done	Yes	f	68
2864	137	2012-09-09 07:33:15	Over 15 minutes	1 to 5 minutes	Satisfied	Altered Mental Status	Physical Exam Skills	Physical Exam	30	37	81.0811	Well Done	Yes	f	68
5355	137	2012-10-01 17:18:56	11 to 15 minutes	1 to 5 minutes	Satisfied	Liver Dz	Physical Exam Skills	Physical Exam	20	23	86.9565	Well Done	Yes	f	68
5355	137	2012-09-13 20:10:50	Over 15 minutes	6 to 10 minutes	Satisfied	Altered Mental Status	History Taking Skills	History	28	31	90.3226	Well Done	Yes	f	68
5355	137	2012-09-21 09:39:57	6 to 10 minutes	6 to 10 minutes	Satisfied	Hypertension	Communication Skills	Case Presentation	16	17	94.1176	Well Done	Yes	f	68
5355	137	2012-09-07 07:45:04	Over 15 minutes	6 to 10 minutes	Satisfied	Diabetes	Communication Skills	Case Presentation	17	17	100	Well Done	Yes	f	68
5355	137	2012-10-01 17:08:46	11 to 15 minutes	6 to 10 minutes	Satisfied	Liver Dz	Communication Skills	Liver Dz: Case Presentation	17	17	100	Well Done	Yes	f	68
596	137	2012-10-15 14:15:55	11 to 15 minutes	6 to 10 minutes	Satisfied	Diabetes	History Taking Skills	History	32	32	100	Well Done	Yes	f	68
4687	138	2010-10-14 21:35:00	Over 15 minutes	Over 15 minutes	Highly Satisfied	Liver Dz	Physical Exam Skills	Liver Disease: Physical Exam	22	28	78.5714	Needs Improvement	No		74
4687	138	2010-10-14 21:29:00	Over 15 minutes	Over 15 minutes	Highly Satisfied	Dyspnea	Physical Exam Skills	Physical	19	24	79.1667	Well Done	Yes		74
502	138	2010-09-16 15:11:00	11 to 15 minutes	11 to 15 minutes	Highly Satisfied	Clinical Skills	Physical Exam Skills	Clinical Skills: CV Exam	16	19	84.2105	Well Done	Yes		74
502	138	2010-09-20 16:25:00	11 to 15 minutes	11 to 15 minutes	Highly Satisfied	COPD/Asthma	Physical Exam Skills	Physical	19	21	90.4762	Needs Improvement	Yes		74
473	138	2010-10-14 20:24:00	11 to 15 minutes	1 to 5 minutes	Satisfied	Clinical Skills	Physical Exam Skills	Clinical Skills: Neurologic Exam	22	32	68.75	Well Done	Yes		74
704	139	2010-11-15 13:50:00	Over 15 minutes	Over 15 minutes	Highly Satisfied	Altered Mental Status	Physical Exam Skills	Physical Exam	28	40	70	Needs Improvement	Yes	l	86
45	139	2010-12-03 15:59:00	11 to 15 minutes	11 to 15 minutes	Highly Satisfied	Headache	Physical Exam Skills	Physical	25	33	75.7576	Well Done	Yes	l	86
45	139	2010-12-03 16:20:00	11 to 15 minutes	11 to 15 minutes	Highly Satisfied	Headache	Physical Exam Skills	Physical	26	33	78.7879	Well Done	Yes	l	86
332	139	2010-12-03 12:16:00	11 to 15 minutes	1 to 5 minutes	Highly Satisfied	Dyspnea	Communication Skills	Case Presentation	27	33	81.8182	Well Done	Yes	l	86
500	139	2010-11-18 10:28:00	Over 15 minutes	11 to 15 minutes	Highly Satisfied	GI Bleed	Communication Skills	Case Presentation	15	17	88.2353	Well Done	Yes	l	86
599	139	2010-11-06 11:13:00	Over 15 minutes	Over 15 minutes	Highly Satisfied	Chest Pain	Communication Skills	Case Pres	15	17	88.2353	Well Done	Yes	l	86
2495	139	2010-12-02 13:13:00	Over 15 minutes	6 to 10 minutes	Highly Satisfied	COPD/Asthma	Physical Exam Skills	Physical	19	21	90.4762	Needs Improvement	Yes	l	86
500	139	2010-11-22 12:08:00	Over 15 minutes	Over 15 minutes	Highly Satisfied	Depression/Psych	Communication Skills	Case Pres	16	16	100	Well Done	Yes	l	86
332	139	2010-11-24 15:52:00	11 to 15 minutes	1 to 5 minutes	Satisfied	Chest Pain	Physical Exam Skills	Physical	25	30	83.3333	Well Done	Yes	l	86
704	139	2010-11-03 07:29:00	Over 15 minutes	1 to 5 minutes	Satisfied	Altered Mental Status	Communication Skills	Case Pres	16	17	94.1176	Well Done	Yes	l	86
45	141	2010-08-06 10:41:00	6 to 10 minutes	1 to 5 minutes	Highly Satisfied	Altered Mental Status	History Taking Skills	History	21	33	63.6364	Not Done	Yes	l	69
208	141	2010-08-25 08:55:00	1 to 5 minutes	1 to 5 minutes	Highly Satisfied	Diabetes	History Taking Skills	History	21	33	63.6364	Needs Improvement	Yes	l	69
500	141	2010-08-19 17:16:00	6 to 10 minutes	1 to 5 minutes	Highly Satisfied	Abdominal Pain	Physical Exam Skills	Physical Exam	22	31	70.9677	Needs Improvement	No	l	69
168	141	2010-07-28 13:20:00	1 to 5 minutes	1 to 5 minutes	Highly Satisfied	Chest Pain	History Taking Skills	History	35	46	76.087	Well Done	Yes	l	69
208	141	2010-08-25 12:11:00	6 to 10 minutes	1 to 5 minutes	Highly Satisfied	Diabetes	Physical Exam Skills	Physical	16	21	76.1905	Needs Improvement	Yes	l	69
189	141	2010-08-24 17:54:00	6 to 10 minutes	6 to 10 minutes	Highly Satisfied	Clinical Skills	Physical Exam Skills	Clinical Skills: CV Exam	15	19	78.9474	Needs Improvement	Yes	l	69
256	141	2010-07-29 10:29:00	11 to 15 minutes	6 to 10 minutes	Highly Satisfied	Clinical Skills	Physical Exam Skills	Clinical Skills: Neurologic Exam	35	41	85.3659	Well Done	Yes	l	69
34	141	2010-07-19 12:27:00	1 to 5 minutes	1 to 5 minutes	Satisfied	Abdominal Pain	Physical Exam Skills	Physical Exam	12	20	60	Well Done	No	l	69
49	141	2010-08-11 10:35:00	1 to 5 minutes	1 to 5 minutes	Satisfied	Cough	Communication Skills	Case Pres	13	17	76.4706	Well Done	Yes	l	69
485	141	2010-07-30 14:18:00	11 to 15 minutes	1 to 5 minutes	Satisfied	Liver Dz	Physical Exam Skills	Liver Disease: Physical Exam	22	28	78.5714	Needs Improvement	No	l	69
102	141	2010-08-08 09:28:00	1 to 5 minutes	1 to 5 minutes	Satisfied	Abdominal Pain	Communication Skills	Case Pres	13	16	81.25	Well Done	Yes	l	69
545	142	2010-08-23 10:17:00	11 to 15 minutes	11 to 15 minutes	Highly Satisfied	Headache	Physical Exam Skills	Physical	27	33	81.8182	Well Done	Yes	f	73
545	142	2010-08-13 14:53:00	Over 15 minutes	Over 15 minutes	Highly Satisfied	Diabetes	History Taking Skills	History	28	33	84.8485	Needs Improvement	Yes	f	73
47	142	2010-07-19 16:05:00	11 to 15 minutes	6 to 10 minutes	Highly Satisfied	Chest Pain	Physical Exam Skills	Physical	27	30	90	Well Done	Yes	f	73
545	142	2010-08-23 10:29:00	11 to 15 minutes	11 to 15 minutes	Highly Satisfied	Anemia	History Taking Skills	History	47	52	90.3846	Well Done	Yes	f	73
170	142	2010-08-18 13:14:00	6 to 10 minutes	6 to 10 minutes	Highly Satisfied	Liver Dz	History Taking Skills	Liver Dz: History	35	37	94.5946	Well Done	Yes	f	73
170	142	2010-08-17 07:14:00	1 to 5 minutes	1 to 5 minutes	Highly Satisfied	Headache	History Taking Skills	History	41	42	97.619	Well Done	Yes	f	73
47	142	2010-07-30 08:55:00	1 to 5 minutes	1 to 5 minutes	Satisfied	Anemia	Physical Exam Skills	Physical	18	28	64.2857	Well Done	Yes	f	73
47	142	2010-07-25 13:53:00	6 to 10 minutes	11 to 15 minutes	Satisfied	Abdominal Pain	Physical Exam Skills	Physical Exam	24	31	77.4194	Well Done	Yes	f	73
47	142	2010-07-23 15:38:00	1 to 5 minutes	1 to 5 minutes	Satisfied	Altered Mental Status	Communication Skills	Case Pres	15	17	88.2353	Well Done	Yes	f	73
47	142	2010-07-30 15:41:00	1 to 5 minutes	1 to 5 minutes	Satisfied	COPD/Asthma	Physical Exam Skills	Physical	19	21	90.4762	Needs Improvement	Yes	f	73
492	143	2011-01-12 14:46:00	6 to 10 minutes	1 to 5 minutes	Dissatisfied	Headache	Physical Exam Skills	Physical	24	33	72.7273	Needs Improvement	Yes	t	85
589	143	2011-02-01 10:17:00	11 to 15 minutes	11 to 15 minutes	Highly Satisfied	Hypertension	History Taking Skills	HTN: History	47	54	87.037	Needs Improvement	Yes	t	85
589	143	2011-02-01 10:21:00	Over 15 minutes	Over 15 minutes	Highly Satisfied	Dyspnea	Physical Exam Skills	Physical	21	24	87.5	Well Done	Yes	t	85
493	143	2011-01-24 12:36:00	6 to 10 minutes	11 to 15 minutes	Neutral	Dyspnea	Physical Exam Skills	Physical	21	24	87.5	Well Done	Yes	t	85
606	143	2011-02-10 10:03:00	11 to 15 minutes	6 to 10 minutes	Satisfied	Fluid Elyte Acid-base	History Taking Skills	History	18	22	81.8182	Well Done	Yes	t	85
589	143	2011-02-07 08:05:00	11 to 15 minutes	11 to 15 minutes	Satisfied	Diabetes	Communication Skills	Case Presentation	16	17	94.1176	Well Done	Yes	t	85
606	143	2011-02-07 10:55:00	6 to 10 minutes	11 to 15 minutes	Satisfied	Cough	Communication Skills	Case Pres	16	17	94.1176	Well Done	Yes	t	85
792	143	2011-02-18 11:17:00	11 to 15 minutes	Over 15 minutes	Satisfied	Anemia	Communication Skills	Case Pres	16	16	100	Well Done	Yes	t	85
606	143	2011-02-10 15:01:00	11 to 15 minutes	6 to 10 minutes	Satisfied	Hypertension	Communication Skills	Case Presentation	17	17	100	Well Done	Yes	t	85
739	143	2011-02-24 09:33:00	11 to 15 minutes	Over 15 minutes	Satisfied	Chest Pain	Communication Skills	Case Pres	17	17	100	Well Done	Yes	t	85
99	144	2011-03-07 15:22:00	6 to 10 minutes	11 to 15 minutes	Highly Satisfied	Abdominal Pain	Physical Exam Skills	Physical Exam	23	31	74.1935	Well Done	Yes	g	75
99	144	2011-03-07 15:19:00	6 to 10 minutes	11 to 15 minutes	Highly Satisfied	Abdominal Pain	Communication Skills	Case Pres	16	16	100	Well Done	Yes	g	75
523	144	2011-04-04 11:33:00	6 to 10 minutes	6 to 10 minutes	Neutral	Altered Mental Status	Communication Skills	Case Pres	16	17	94.1176	Well Done	Yes	g	75
518	144	2011-03-30 10:17:00	11 to 15 minutes	6 to 10 minutes	Neutral	Dyspnea	Communication Skills	Case Presentation	16	16	100	Well Done	Yes	g	75
518	144	2011-04-01 18:02:00	Over 15 minutes	Over 15 minutes	Neutral	Fluid Elyte Acid-base	Communication Skills	Case Presentation	17	17	100	Well Done	Yes	g	75
99	144	2011-03-18 07:35:00	6 to 10 minutes	6 to 10 minutes	Satisfied	CHF	Physical Exam Skills	Physical	22	28	78.5714	Well Done	Yes	g	75
99	144	2011-04-04 15:01:00	11 to 15 minutes	11 to 15 minutes	Satisfied	Dyspnea	Communication Skills	Case Presentation	15	16	93.75	Well Done	Yes	g	75
99	144	2011-04-04 15:04:00	6 to 10 minutes	6 to 10 minutes	Satisfied	Cough	Physical Exam Skills	Physical	8	8	100	Well Done	No	g	75
99	144	2011-03-18 07:31:00	11 to 15 minutes	6 to 10 minutes	Satisfied	CHF	Communication Skills	Case Pres	17	17	100	Well Done	Yes	g	75
105	145	2011-07-14 11:36:00	11 to 15 minutes	1 to 5 minutes	Highly Satisfied	Altered Mental Status	History Taking Skills	History	24	31	77.4194	Well Done	Yes	l	78
753	145	2011-07-30 17:58:00	11 to 15 minutes	11 to 15 minutes	Highly Satisfied	Abdominal Pain	History Taking Skills	Abd Pain: History	37	43	86.0465	Well Done	Yes	l	78
753	145	2011-07-26 14:03:00	6 to 10 minutes	1 to 5 minutes	Highly Satisfied	Abdominal Pain	Physical Exam Skills	Physical Exam	22	25	88	Well Done	Yes	l	78
105	145	2011-07-12 11:35:00	6 to 10 minutes	1 to 5 minutes	Highly Satisfied	Joint Pain	History Taking Skills	History	38	43	88.3721	Not Done	Yes	l	78
753	145	2011-07-22 11:04:00	11 to 15 minutes	1 to 5 minutes	Highly Satisfied	Altered Mental Status	Physical Exam Skills	Physical Exam	33	37	89.1892	Well Done	Yes	l	78
753	145	2011-07-21 10:26:00	6 to 10 minutes	1 to 5 minutes	Highly Satisfied	Fluid Elyte Acid-base	History Taking Skills	History	19	21	90.4762	Well Done	Yes	l	78
753	145	2011-07-30 18:04:00	11 to 15 minutes	6 to 10 minutes	Highly Satisfied	Chest Pain	Physical Exam Skills	Physical	25	27	92.5926	Well Done	Yes	l	78
759	145	2011-07-25 10:33:00	6 to 10 minutes	1 to 5 minutes	Highly Satisfied	Joint Pain	Communication Skills	Case Presentation	16	17	94.1176	Well Done	Yes	l	78
759	145	2011-07-28 12:15:00	6 to 10 minutes	1 to 5 minutes	Highly Satisfied	COPD/Asthma	Physical Exam Skills	Physical	18	19	94.7368	Needs Improvement	No	l	78
753	145	2011-07-30 18:01:00	Over 15 minutes	6 to 10 minutes	Highly Satisfied	Abdominal Pain	Physical Exam Skills	Physical Exam	24	25	96	Well Done	Yes	l	78
105	145	2011-07-12 12:57:00	6 to 10 minutes	6 to 10 minutes	Highly Satisfied	Headache	Physical Exam Skills	Physical	28	29	96.5517	Well Done	Yes	l	78
753	145	2011-07-28 10:56:00	11 to 15 minutes	6 to 10 minutes	Highly Satisfied	COPD/Asthma	Communication Skills	Case Pres	14	14	100	Well Done	Yes	l	78
753	145	2011-07-14 11:46:00	11 to 15 minutes	6 to 10 minutes	Satisfied	Altered Mental Status	Physical Exam Skills	Physical Exam	28	37	75.6757	Needs Improvement	No	l	78
499	146	2010-09-10 09:01:00	11 to 15 minutes	11 to 15 minutes	Highly Satisfied	Abdominal Pain	Physical Exam Skills	Physical Exam	26	31	83.871	Well Done	Yes		69
499	146	2010-09-22 09:43:00	6 to 10 minutes	6 to 10 minutes	Satisfied	Chest Pain	Physical Exam Skills	Physical	22	30	73.3333	Well Done	Yes		69
499	146	2010-09-09 11:43:00	Over 15 minutes	Over 15 minutes	Satisfied	Altered Mental Status	Physical Exam Skills	Physical Exam	35	40	87.5	Well Done	Yes		69
499	146	2010-09-25 10:32:00	11 to 15 minutes	6 to 10 minutes	Satisfied	COPD/Asthma	Physical Exam Skills	Physical	19	21	90.4762	Needs Improvement	Yes		69
104	146	2010-10-06 08:02:00	1 to 5 minutes	1 to 5 minutes	Satisfied	Depression/Psych	Communication Skills	Case Pres	16	16	100	Well Done	Yes		69
80	147	2011-09-18 10:30:00	1 to 5 minutes	1 to 5 minutes	Highly Satisfied	Headache	Communication Skills	Case Presentation	9	17	52.9412	Needs Improvement	No	l	79
809	147	2011-09-25 10:19:00	11 to 15 minutes	6 to 10 minutes	Highly Satisfied	Back pain	Physical Exam Skills	Physical Exam	16	17	94.1176	Well Done	Yes	l	79
496	147	2011-09-20 12:58:00	6 to 10 minutes	1 to 5 minutes	Highly Satisfied	Chest Pain	Communication Skills	Case Pres	17	17	100	Well Done	Yes	l	79
2606	147	2011-09-30 10:52:00	6 to 10 minutes	6 to 10 minutes	Satisfied	Chest Pain	Communication Skills	Case Pres	10	17	58.8235	Needs Improvement	No	l	79
148	147	2011-09-28 14:28:00	Over 15 minutes	Over 15 minutes	Satisfied	COPD/Asthma	Physical Exam Skills	Physical	10	15	66.6667	Needs Improvement	No	l	79
80	147	2011-09-22 10:41:00	11 to 15 minutes	6 to 10 minutes	Satisfied	COPD/Asthma	History Taking Skills	History	25	37	67.5676	Well Done	Yes	l	79
80	147	2011-09-23 10:54:00	11 to 15 minutes	6 to 10 minutes	Satisfied	Headache	History Taking Skills	History	29	41	70.7317	Needs Improvement	No	l	79
89	147	2011-09-20 08:18:00	6 to 10 minutes	1 to 5 minutes	Satisfied	Headache	Physical Exam Skills	Physical	21	29	72.4138	Needs Improvement	Yes	l	79
602	147	2011-09-22 12:21:00	11 to 15 minutes	6 to 10 minutes	Satisfied	Depression/Psych	Communication Skills	Case Pres	16	16	100	Well Done	Yes	l	79
602	147	2011-09-20 14:03:00	11 to 15 minutes	1 to 5 minutes	Satisfied	Hypertension	Communication Skills	Case Presentation	17	17	100	Well Done	Yes	l	79
1169	148	2012-09-15 18:07:18	Over 15 minutes	Over 15 minutes	Highly Satisfied	Back pain	History Taking Skills	History	0	36	0	Not Done / Unsatisfactory	No	f	70
1169	148	2012-09-15 18:54:53	11 to 15 minutes	Over 15 minutes	Highly Satisfied	Clinical Skills	Physical Exam Skills	Clinical Skills: CV Exam	16	69	23.1884	Well Done	Yes	f	70
1117	148	2012-09-12 14:21:02	6 to 10 minutes	1 to 5 minutes	Highly Satisfied	COPD/Asthma	Physical Exam Skills	Physical	19	19	100	Well Done	Yes	f	70
1117	148	2012-09-17 14:05:20	11 to 15 minutes	6 to 10 minutes	Highly Satisfied	Abdominal Pain	Physical Exam Skills	Physical Exam	25	25	100	Well Done	Yes	f	70
214	148	2012-10-16 15:50:48	1 to 5 minutes	1 to 5 minutes	Satisfied	Clinical Skills Hand Offs	Sign Out	Hand Offs	13	13	100	Well Done	Yes	f	70
214	148	2012-10-09 15:21:04	Over 15 minutes	11 to 15 minutes	Satisfied	Headache	Communication Skills	Case Presentation	17	17	100	Well Done	Yes	f	70
214	148	2012-10-17 12:47:45	11 to 15 minutes	6 to 10 minutes	Satisfied	Fluid Elyte Acid-base	Communication Skills	Case Presentation	17	17	100	Well Done	Yes	f	70
214	148	2012-10-16 12:35:08	11 to 15 minutes	11 to 15 minutes	Satisfied	Dysuria	History Taking Skills	History	23	23	100	Well Done	Yes	f	70
599	149	2010-11-30 13:25:00	11 to 15 minutes	1 to 5 minutes	Highly Satisfied	Dysuria	Communication Skills	Case Presentation	4	17	23.5294	Needs Improvement	Yes	l	81
599	149	2010-12-02 11:18:00	6 to 10 minutes	1 to 5 minutes	Highly Satisfied	Abdominal Pain	Physical Exam Skills	Physical Exam	21	31	67.7419	Needs Improvement	No	l	81
163	149	2010-11-04 11:14:00	1 to 5 minutes	1 to 5 minutes	Highly Satisfied	Chest Pain	Physical Exam Skills	Physical	16	21	76.1905	Well Done	No	l	81
704	149	2010-11-15 16:28:00	11 to 15 minutes	6 to 10 minutes	Highly Satisfied	Abdominal Pain	History Taking Skills	Abd Pain: History	30	39	76.9231	Well Done	No	l	81
704	149	2010-11-15 16:10:00	Over 15 minutes	6 to 10 minutes	Highly Satisfied	Altered Mental Status	Physical Exam Skills	Physical Exam	33	40	82.5	Well Done	Yes	l	81
704	149	2010-11-06 11:56:00	6 to 10 minutes	1 to 5 minutes	Highly Satisfied	Chest Pain	History Taking Skills	History	19	21	90.4762	Well Done	No	l	81
599	149	2010-12-03 11:03:00	6 to 10 minutes	1 to 5 minutes	Highly Satisfied	Abdominal Pain	Communication Skills	Case Pres	16	16	100	Well Done	Yes	l	81
599	149	2010-11-29 12:32:00	11 to 15 minutes	6 to 10 minutes	Highly Satisfied	Altered Mental Status	Communication Skills	Case Pres	17	17	100	Well Done	Yes	l	81
599	149	2010-12-04 10:59:00	6 to 10 minutes	1 to 5 minutes	Highly Satisfied	Hypertension	Communication Skills	Case Presentation	17	17	100	Well Done	Yes	l	81
69	149	2010-11-29 14:58:00	6 to 10 minutes	11 to 15 minutes	Satisfied	Joint Pain	Communication Skills	Case Presentation	17	17	100	Well Done	Yes	l	81
275	150	2012-06-13 14:01:30	11 to 15 minutes	6 to 10 minutes	Highly Satisfied	Clinical Skills	Physical Exam Skills	Clinical Skills: CV Exam	15	69	21.7391	Well Done	Yes	t	86
661	150	2012-05-31 17:15:48	6 to 10 minutes	1 to 5 minutes	Highly Satisfied	Dyspnea	Physical Exam Skills	Physical	22	30	73.3333	Well Done	Yes	t	86
661	150	2012-05-31 17:10:32	Over 15 minutes	6 to 10 minutes	Highly Satisfied	Fluid Elyte Acid-base	Physical Exam Skills	PE	15	16	93.75	Well Done	Yes	t	86
275	150	2012-06-15 11:57:06	11 to 15 minutes	11 to 15 minutes	Satisfied	Altered Mental Status	Physical Exam Skills	Physical Exam	25	37	67.5676	Well Done	Yes	t	86
275	150	2012-05-24 11:28:58	11 to 15 minutes	1 to 5 minutes	Satisfied	CHF	Communication Skills	Case Pres	15	17	88.2353	Well Done	Yes	t	86
275	150	2012-05-15 10:26:48	6 to 10 minutes	1 to 5 minutes	Satisfied	Fluid Elyte Acid-base	History Taking Skills	History	12	17	70.5882	Well Done	No	t	86
275	150	2012-05-15 10:23:17	11 to 15 minutes	1 to 5 minutes	Satisfied	Fluid Elyte Acid-base	Communication Skills	Case Presentation	16	17	94.1176	Well Done	Yes	t	86
275	150	2012-05-15 10:04:36	6 to 10 minutes	1 to 5 minutes	Satisfied	Altered Mental Status	Physical Exam Skills	Physical Exam	9	9	100	Well Done	No	t	86
38	151	2011-03-06 12:21:00	6 to 10 minutes	6 to 10 minutes	Highly Satisfied	Altered Mental Status	History Taking Skills	History	24	32	75	Needs Improvement	Yes	g	87
37	151	2011-03-15 17:14:00	Over 15 minutes	Over 15 minutes	Highly Satisfied	Dyspnea	Physical Exam Skills	Physical	21	24	87.5	Well Done	Yes	g	87
37	151	2011-03-03 21:05:00	Over 15 minutes	11 to 15 minutes	Highly Satisfied	Dyspnea	History Taking Skills	History	40	42	95.2381	Well Done	Yes	g	87
4668	151	2011-03-11 23:08:00	Over 15 minutes	11 to 15 minutes	Satisfied	Abdominal Pain	History Taking Skills	Abd Pain: History	36	47	76.5957	Well Done	Yes	g	87
4668	151	2011-03-11 23:11:00	Over 15 minutes	6 to 10 minutes	Satisfied	Abdominal Pain	Communication Skills	Case Pres	13	16	81.25	Well Done	Yes	g	87
694	151	2011-03-17 07:44:00	Over 15 minutes	Over 15 minutes	Satisfied	Altered Mental Status	Physical Exam Skills	Physical Exam	36	40	90	Well Done	Yes	g	87
694	151	2011-03-14 07:03:00	Over 15 minutes	11 to 15 minutes	Satisfied	Abdominal Pain	Communication Skills	Case Pres	15	16	93.75	Well Done	Yes	g	87
694	151	2011-03-17 07:25:00	Over 15 minutes	Over 15 minutes	Satisfied	Altered Mental Status	Communication Skills	Case Pres	16	17	94.1176	Well Done	Yes	g	87
37	151	2011-03-03 21:08:00	Over 15 minutes	11 to 15 minutes	Satisfied	Dyspnea	Physical Exam Skills	Physical	23	24	95.8333	Well Done	Yes	g	87
38	151	2011-03-21 11:51:00	Over 15 minutes	Over 15 minutes	Satisfied	CHF	Communication Skills	Case Pres	17	17	100	Well Done	Yes	g	87
37	152	2011-03-03 19:59:00	Over 15 minutes	Over 15 minutes	Highly Satisfied	Dyspnea	Physical Exam Skills	Physical	17	24	70.8333	Needs Improvement	Yes	g	73
37	152	2011-03-03 19:55:00	Over 15 minutes	Over 15 minutes	Highly Satisfied	Dyspnea	History Taking Skills	History	27	37	72.973	Needs Improvement	No	g	73
96	152	2011-04-04 12:32:00	6 to 10 minutes	6 to 10 minutes	Satisfied	COPD/Asthma	Communication Skills	Case Pres	13	14	92.8571	Well Done	Yes	g	73
38	152	2011-03-25 07:34:00	6 to 10 minutes	6 to 10 minutes	Satisfied	Dyspnea	Communication Skills	Case Presentation	15	16	93.75	Well Done	Yes	g	73
96	152	2011-03-31 12:52:00	6 to 10 minutes	6 to 10 minutes	Satisfied	Depression/Psych	Communication Skills	Case Pres	15	16	93.75	Well Done	Yes	g	73
96	152	2011-04-04 20:27:00	1 to 5 minutes	6 to 10 minutes	Satisfied	Dyspnea	Communication Skills	Case Presentation	15	16	93.75	Well Done	Yes	g	73
694	152	2011-03-20 11:27:00	6 to 10 minutes	6 to 10 minutes	Satisfied	Abdominal Pain	Communication Skills	Case Pres	15	16	93.75	Well Done	Yes	g	73
92	152	2011-03-30 10:02:00	1 to 5 minutes	11 to 15 minutes	Satisfied	Cough	Communication Skills	Case Pres	16	17	94.1176	Well Done	Yes	g	73
96	152	2011-03-25 09:19:00	1 to 5 minutes	6 to 10 minutes	Satisfied	Headache	Communication Skills	Case Presentation	16	17	94.1176	Well Done	Yes	g	73
37	152	2011-03-15 13:06:00	6 to 10 minutes	6 to 10 minutes	Satisfied	Dyspnea	Physical Exam Skills	Physical	23	24	95.8333	Well Done	Yes	g	73
474	153	2010-07-27 10:55:00	11 to 15 minutes	1 to 5 minutes	Highly Dissatisfied	Back pain	Physical Exam Skills	Physical Exam	17	21	80.9524	Well Done	Yes		83
549	153	2010-07-27 09:29:00	11 to 15 minutes	1 to 5 minutes	Highly Satisfied	Headache	Physical Exam Skills	Physical	25	33	75.7576	Well Done	Yes		83
50	153	2010-08-19 13:38:00	6 to 10 minutes	1 to 5 minutes	Highly Satisfied	CHF	Communication Skills	Case Pres	14	17	82.3529	Well Done	Yes		83
50	153	2010-08-19 13:33:00	6 to 10 minutes	1 to 5 minutes	Highly Satisfied	Dyspnea	Communication Skills	Case Presentation	14	16	87.5	Well Done	Yes		83
36	153	2010-08-19 09:54:00	6 to 10 minutes	1 to 5 minutes	Highly Satisfied	Headache	Physical Exam Skills	Physical	29	33	87.8788	Well Done	Yes		83
1130	153	2010-07-22 09:41:00	6 to 10 minutes	11 to 15 minutes	Highly Satisfied	Joint Pain	Physical Exam Skills	PE	10	11	90.9091	Well Done	No		83
2953	153	2010-07-27 11:49:00	6 to 10 minutes	1 to 5 minutes	Highly Satisfied	Dysuria	History Taking Skills	History	22	23	95.6522	Well Done	Yes		83
1130	153	2010-07-20 09:27:00	Over 15 minutes	6 to 10 minutes	Satisfied	Abdominal Pain	Physical Exam Skills	Physical Exam	24	31	77.4194	Needs Improvement	No		83
50	153	2010-08-24 16:12:00	6 to 10 minutes	6 to 10 minutes	Satisfied	Cough	Physical Exam Skills	Physical	15	17	88.2353	Well Done	Yes		83
50	153	2010-08-25 15:00:00	6 to 10 minutes	1 to 5 minutes	Satisfied	Cough	Physical Exam Skills	Physical	15	17	88.2353	Well Done	Yes		83
50	153	2010-08-24 16:15:00	1 to 5 minutes	1 to 5 minutes	Satisfied	CHF	History Taking Skills	History	46	47	97.8723	Well Done	Yes		83
703	154	2010-08-04 08:49:00	Over 15 minutes	1 to 5 minutes	Highly Satisfied	Abdominal Pain	Physical Exam Skills	Physical Exam	25	31	80.6452	Well Done	Yes	g	94
33	154	2010-07-12 10:02:00	1 to 5 minutes	1 to 5 minutes	Highly Satisfied	Abdominal Pain	Physical Exam Skills	Physical Exam	26	31	83.871	Well Done	Yes	g	94
3296	154	2010-07-26 14:21:00	6 to 10 minutes	1 to 5 minutes	Highly Satisfied	Dyspnea	Physical Exam Skills	Physical	23	24	95.8333	Well Done	Yes	g	94
744	154	2010-07-22 07:36:00	11 to 15 minutes	1 to 5 minutes	Highly Satisfied	Anemia	Communication Skills	Case Pres	16	16	100	Well Done	Yes	g	94
37	154	2010-07-27 13:23:00	6 to 10 minutes	11 to 15 minutes	Neutral	Anemia	Physical Exam Skills	Physical	24	28	85.7143	Well Done	Yes	g	94
37	154	2010-07-29 15:16:00	6 to 10 minutes	11 to 15 minutes	Satisfied	CHF	Physical Exam Skills	Physical	21	31	67.7419	Well Done	Yes	g	94
37	154	2010-07-27 13:11:00	Over 15 minutes	11 to 15 minutes	Satisfied	Abdominal Pain	Physical Exam Skills	Physical Exam	22	31	70.9677	Well Done	Yes	g	94
37	154	2010-07-29 14:47:00	11 to 15 minutes	6 to 10 minutes	Satisfied	Altered Mental Status	Physical Exam Skills	Physical Exam	32	40	80	Well Done	Yes	g	94
31	154	2010-07-30 10:17:00	11 to 15 minutes	6 to 10 minutes	Satisfied	COPD/Asthma	Physical Exam Skills	Physical	19	21	90.4762	Needs Improvement	Yes	g	94
37	154	2010-07-27 14:16:00	6 to 10 minutes	6 to 10 minutes	Satisfied	COPD/Asthma	Physical Exam Skills	Physical	19	21	90.4762	Needs Improvement	Yes	g	94
891	155	2010-10-11 11:30:00	6 to 10 minutes	1 to 5 minutes	Highly Satisfied	Chest Pain	Physical Exam Skills	Physical	4	4	100	Well Done	No		81
891	155	2010-10-11 11:43:00	6 to 10 minutes	1 to 5 minutes	Satisfied	CHF	Physical Exam Skills	Physical	25	31	80.6452	Well Done	Yes		81
891	155	2010-10-11 11:13:00	11 to 15 minutes	1 to 5 minutes	Satisfied	Diabetes	Physical Exam Skills	Physical	12	14	85.7143	Well Done	No		81
891	155	2010-10-11 11:40:00	6 to 10 minutes	1 to 5 minutes	Satisfied	COPD/Asthma	Physical Exam Skills	Physical	19	21	90.4762	Needs Improvement	Yes		81
891	155	2010-10-11 11:32:00	6 to 10 minutes	1 to 5 minutes	Satisfied	Cough	Physical Exam Skills	Physical	16	17	94.1176	Well Done	Yes		81
891	155	2010-10-11 11:27:00	6 to 10 minutes	1 to 5 minutes	Satisfied	Chest Pain	Physical Exam Skills	Physical	5	5	100	Well Done	No		81
37	156	2010-11-02 14:18:00	1 to 5 minutes	6 to 10 minutes	Satisfied	Anemia	Physical Exam Skills	Physical	14	28	50	Needs Improvement	Yes	g	85
37	156	2010-11-30 14:38:00	1 to 5 minutes	1 to 5 minutes	Satisfied	Cough	Physical Exam Skills	Physical	10	17	58.8235	Needs Improvement	Yes	g	85
37	156	2010-11-02 14:25:00	1 to 5 minutes	1 to 5 minutes	Satisfied	Joint Pain	History Taking Skills	History	29	47	61.7021	Needs Improvement	Yes	g	85
37	156	2010-11-30 14:36:00	1 to 5 minutes	1 to 5 minutes	Satisfied	Cough	History Taking Skills	History	21	32	65.625	Needs Improvement	Yes	g	85
37	156	2010-11-09 15:40:00	1 to 5 minutes	1 to 5 minutes	Satisfied	Dyspnea	Physical Exam Skills	Physical	16	24	66.6667	Well Done	Yes	g	85
37	156	2010-11-24 14:52:00	1 to 5 minutes	1 to 5 minutes	Satisfied	Liver Dz	History Taking Skills	Liver Dz: History	27	37	72.973	Needs Improvement	Yes	g	85
37	156	2010-11-24 13:56:00	1 to 5 minutes	1 to 5 minutes	Satisfied	Altered Mental Status	Physical Exam Skills	Physical Exam	30	40	75	Needs Improvement	Yes	g	85
272	156	2010-12-08 16:27:00	1 to 5 minutes	1 to 5 minutes	Satisfied	COPD/Asthma	History Taking Skills	History	30	39	76.9231	Well Done	Yes	g	85
92	156	2010-11-29 16:22:00	1 to 5 minutes	1 to 5 minutes	Satisfied	Chest Pain	History Taking Skills	History	36	46	78.2609	Well Done	Yes	g	85
37	156	2010-11-09 15:37:00	1 to 5 minutes	1 to 5 minutes	Satisfied	Abdominal Pain	Physical Exam Skills	Physical Exam	26	31	83.871	Well Done	Yes	g	85
47	157	2011-01-21 14:02:00	6 to 10 minutes	11 to 15 minutes	Highly Satisfied	Chest Pain	Physical Exam Skills	Physical	27	30	90	Well Done	Yes	f	69
47	157	2011-01-08 13:39:00	6 to 10 minutes	6 to 10 minutes	Neutral	COPD/Asthma	Physical Exam Skills	Physical	19	21	90.4762	Needs Improvement	Yes	f	69
47	157	2011-01-29 09:11:00	6 to 10 minutes	6 to 10 minutes	Satisfied	CHF	Physical Exam Skills	Physical	24	31	77.4194	Well Done	Yes	f	69
47	157	2011-01-29 09:09:00	6 to 10 minutes	6 to 10 minutes	Satisfied	Liver Dz	Physical Exam Skills	Liver Disease: Physical Exam	22	28	78.5714	Well Done	Yes	f	69
1242	157	2011-02-16 11:44:00	6 to 10 minutes	1 to 5 minutes	Satisfied	Altered Mental Status	Physical Exam Skills	Physical Exam	37	40	92.5	Well Done	Yes	f	69
1242	157	2011-02-14 12:20:00	11 to 15 minutes	6 to 10 minutes	Satisfied	Diabetes	History Taking Skills	History	27	28	96.4286	Well Done	Yes	f	69
47	157	2011-01-29 09:08:00	6 to 10 minutes	6 to 10 minutes	Satisfied	Anemia	Communication Skills	Case Pres	16	16	100	Well Done	Yes	f	69
47	157	2011-01-24 10:34:00	6 to 10 minutes	1 to 5 minutes	Satisfied	Chest Pain	Communication Skills	Case Pres	17	17	100	Well Done	Yes	f	69
1242	157	2011-02-14 10:09:00	6 to 10 minutes	6 to 10 minutes	Satisfied	Diabetes	Communication Skills	Case Presentation	17	17	100	Well Done	Yes	f	69
1242	157	2011-02-16 11:38:00	6 to 10 minutes	1 to 5 minutes	Satisfied	Altered Mental Status	Communication Skills	Case Pres	17	17	100	Well Done	Yes	f	69
542	158	2011-01-06 14:45:00	11 to 15 minutes	6 to 10 minutes	Highly Satisfied	Liver Dz	Physical Exam Skills	Liver Disease: Physical Exam	18	28	64.2857	Well Done	Yes	k	77
549	158	2011-01-25 14:05:00	Over 15 minutes	Over 15 minutes	Highly Satisfied	Clinical Skills	Physical Exam Skills	Clinical Skills: Neurologic Exam	28	41	68.2927	Not Done	Yes	k	77
549	158	2011-01-25 17:47:00	11 to 15 minutes	11 to 15 minutes	Highly Satisfied	Cough	Physical Exam Skills	Physical	15	17	88.2353	Well Done	Yes	k	77
549	158	2011-01-25 17:45:00	11 to 15 minutes	11 to 15 minutes	Highly Satisfied	Altered Mental Status	Physical Exam Skills	Physical Exam	33	37	89.1892	Well Done	No	k	77
549	158	2011-01-25 17:49:00	Over 15 minutes	Over 15 minutes	Highly Satisfied	Altered Mental Status	Physical Exam Skills	Physical Exam	37	40	92.5	Well Done	Yes	k	77
57	158	2011-02-15 13:00:00	Over 15 minutes	11 to 15 minutes	Neutral	Back pain	Physical Exam Skills	Physical Exam	17	21	80.9524	Well Done	Yes	k	77
76	158	2011-02-21 16:09:00	6 to 10 minutes	6 to 10 minutes	Neutral	Abdominal Pain	Physical Exam Skills	Physical Exam	26	31	83.871	Well Done	Yes	k	77
889	158	2011-02-21 10:43:00	6 to 10 minutes	1 to 5 minutes	Neutral	Hypertension	Physical Exam Skills	HTN: Physical exam	30	34	88.2353	Well Done	Yes	k	77
1665	158	2011-02-07 15:06:00	Over 15 minutes	11 to 15 minutes	Satisfied	Dyspnea	Physical Exam Skills	Physical	16	24	66.6667	Not Done	Yes	k	77
1665	158	2011-02-07 15:20:00	11 to 15 minutes	6 to 10 minutes	Satisfied	COPD/Asthma	Physical Exam Skills	Physical	19	21	90.4762	Needs Improvement	Yes	k	77
703	159	2010-11-03 11:11:00	6 to 10 minutes	6 to 10 minutes	Highly Satisfied	Back pain	Physical Exam Skills	Physical Exam	17	21	80.9524	Well Done	Yes	g	65
703	159	2010-11-03 11:09:00	6 to 10 minutes	1 to 5 minutes	Highly Satisfied	Back pain	History Taking Skills	History	30	33	90.9091	Well Done	Yes	g	65
544	159	2010-11-29 15:44:00	Over 15 minutes	6 to 10 minutes	Neutral	Cough	Physical Exam Skills	Physical	15	17	88.2353	Well Done	Yes	g	65
544	159	2010-11-29 15:50:00	Over 15 minutes	6 to 10 minutes	Neutral	Cough	Communication Skills	Case Pres	17	17	100	Well Done	Yes	g	65
37	159	2010-11-02 14:19:00	6 to 10 minutes	6 to 10 minutes	Satisfied	Anemia	Physical Exam Skills	Physical	17	28	60.7143	Needs Improvement	Yes	g	65
37	159	2010-11-02 14:30:00	6 to 10 minutes	6 to 10 minutes	Satisfied	Anemia	History Taking Skills	History	39	52	75	Well Done	Yes	g	65
37	159	2010-11-04 16:00:00	Over 15 minutes	6 to 10 minutes	Satisfied	Headache	Physical Exam Skills	Physical	27	33	81.8182	Well Done	Yes	g	65
37	159	2010-11-02 14:25:00	6 to 10 minutes	6 to 10 minutes	Satisfied	Joint Pain	History Taking Skills	History	39	47	82.9787	Needs Improvement	Yes	g	65
37	159	2010-11-09 13:11:00	6 to 10 minutes	6 to 10 minutes	Satisfied	Abdominal Pain	Physical Exam Skills	Physical Exam	26	31	83.871	Well Done	Yes	g	65
37	159	2010-11-09 13:49:00	6 to 10 minutes	6 to 10 minutes	Satisfied	Dyspnea	Physical Exam Skills	Physical	23	24	95.8333	Well Done	Yes	g	65
83	160	2011-07-27 10:15:00	6 to 10 minutes	1 to 5 minutes	Highly Dissatisfied	Abdominal Pain	Communication Skills	Case Pres	16	16	100	Well Done	Yes	f	73
170	160	2011-08-18 09:18:00	11 to 15 minutes	1 to 5 minutes	Highly Satisfied	Abdominal Pain	History Taking Skills	Abd Pain: History	30	43	69.7674	Needs Improvement	No	f	73
83	160	2011-07-22 14:55:00	1 to 5 minutes	1 to 5 minutes	Highly Satisfied	Diabetes	Physical Exam Skills	Physical	19	19	100	Well Done	Yes	f	73
83	160	2011-07-27 08:14:00	1 to 5 minutes	6 to 10 minutes	Highly Satisfied	Abdominal Pain	Physical Exam Skills	Physical Exam	25	25	100	Well Done	Yes	f	73
5168	160	2011-07-18 17:02:00	Over 15 minutes	11 to 15 minutes	Highly Satisfied	Chest Pain	History Taking Skills	History	44	44	100	Well Done	Yes	f	73
170	160	2011-08-23 08:27:00	6 to 10 minutes	1 to 5 minutes	Satisfied	Cough	Physical Exam Skills	Physical	13	16	81.25	Needs Improvement	No	f	73
170	160	2011-08-23 07:56:00	6 to 10 minutes	1 to 5 minutes	Satisfied	Dyspnea	Physical Exam Skills	Physical	19	23	82.6087	Well Done	Yes	f	73
170	160	2011-08-17 09:02:00	11 to 15 minutes	1 to 5 minutes	Satisfied	Altered Mental Status	Physical Exam Skills	Physical Exam	32	37	86.4865	Well Done	Yes	f	73
634	160	2011-07-20 11:13:00	11 to 15 minutes	6 to 10 minutes	Satisfied	Chest Pain	Communication Skills	Case Pres	16	17	94.1176	Well Done	Yes	f	73
170	160	2011-08-24 09:14:00	6 to 10 minutes	6 to 10 minutes	Satisfied	COPD/Asthma	Physical Exam Skills	Physical	19	19	100	Needs Improvement	No	f	73
119	161	2012-07-25 11:25:58	6 to 10 minutes	1 to 5 minutes	Highly Satisfied	Altered Mental Status	Physical Exam Skills	Physical Exam	9	37	24.3243	Well Done	No	l	79
663	161	2012-08-07 14:14:02	11 to 15 minutes	11 to 15 minutes	Highly Satisfied	Altered Mental Status	Physical Exam Skills	Physical Exam	11	37	29.7297	Not Done / Unsatisfactory	No	l	79
45	161	2012-07-24 23:06:07	6 to 10 minutes	1 to 5 minutes	Satisfied	Altered Mental Status	Physical Exam Skills	Physical Exam	11	37	29.7297	Well Done	No	l	79
53	161	2012-08-14 11:45:29	11 to 15 minutes	6 to 10 minutes	Satisfied	Cough	Physical Exam Skills	Physical	12	32	37.5	Well Done	No	l	79
3345	161	2012-07-08 18:00:54	6 to 10 minutes	1 to 5 minutes	Satisfied	Abdominal Pain	Physical Exam Skills	Physical Exam	15	25	60	Well Done	No	l	79
45	161	2012-07-24 22:58:24	6 to 10 minutes	1 to 5 minutes	Satisfied	Diabetes	Physical Exam Skills	Physical	13	19	68.4211	Well Done	Yes	l	79
45	161	2012-07-24 21:38:02	11 to 15 minutes	1 to 5 minutes	Satisfied	Altered Mental Status	Communication Skills	Case Pres	15	17	88.2353	Well Done	Yes	l	79
663	161	2012-08-10 12:52:59	6 to 10 minutes	6 to 10 minutes	Satisfied	Clinical Skills Hand Offs	Sign Out	Hand Offs	12	13	92.3077	Well Done	Yes	l	79
247	161	2012-07-25 11:58:40	11 to 15 minutes	1 to 5 minutes	Satisfied	Altered Mental Status	Communication Skills	Case Pres	17	17	100	Well Done	Yes	l	79
492	162	2012-09-17 11:26:49	Over 15 minutes	1 to 5 minutes	Highly Satisfied	Abdominal Pain	Communication Skills	Case Pres	15	16	93.75	Well Done	Yes	t	77
492	162	2012-09-19 12:55:21	6 to 10 minutes	1 to 5 minutes	Highly Satisfied	Fluid Elyte Acid-base	Physical Exam Skills	PE	13	13	100	Well Done	Yes	t	77
606	162	2012-09-07 18:06:10	6 to 10 minutes	11 to 15 minutes	Highly Satisfied	Clinical Skills Hand Offs	Sign Out	Hand Offs	13	13	100	Well Done	Yes	t	77
589	162	2012-10-11 12:59:14	6 to 10 minutes	6 to 10 minutes	Highly Satisfied	CHF	Physical Exam Skills	Physical	23	23	100	Well Done	Yes	t	77
15	162	2012-10-01 17:36:35	6 to 10 minutes	1 to 5 minutes	Highly Satisfied	Hypertension	Physical Exam Skills	HTN: Physical exam	35	35	100	Well Done	Yes	t	77
739	162	2012-09-13 14:43:08	Over 15 minutes	1 to 5 minutes	Highly Satisfied	Back pain	History Taking Skills	History	36	36	100	Well Done	Yes	t	77
739	162	2012-09-11 10:34:10	Over 15 minutes	1 to 5 minutes	Highly Satisfied	Joint Pain	History Taking Skills	History	43	43	100	Well Done	Yes	t	77
492	162	2012-09-21 10:23:03	11 to 15 minutes	6 to 10 minutes	Satisfied	Abdominal Pain	History Taking Skills	Abd Pain: History	38	47	80.8511	Well Done	Yes	t	77
492	162	2012-09-18 16:01:50	11 to 15 minutes	6 to 10 minutes	Satisfied	Diabetes	Communication Skills	Case Presentation	16	17	94.1176	Well Done	Yes	t	77
492	162	2012-09-22 12:59:39	11 to 15 minutes	6 to 10 minutes	Satisfied	Abdominal Pain	Physical Exam Skills	Physical Exam	25	26	96.1538	Well Done	Yes	t	77
589	162	2012-10-12 14:51:38	6 to 10 minutes	1 to 5 minutes	Satisfied	Abdominal Pain	Physical Exam Skills	Physical Exam	26	26	100	Well Done	Yes	t	77
841	163	2012-09-12 21:31:25	11 to 15 minutes	6 to 10 minutes	Highly Satisfied	Headache	Physical Exam Skills	Physical	26	29	89.6552	Well Done	Yes	k	82
751	163	2012-10-05 11:08:51	11 to 15 minutes	6 to 10 minutes	Highly Satisfied	CHF	Physical Exam Skills	Physical	22	23	95.6522	Well Done	Yes	k	82
841	163	2012-09-12 21:02:01	Over 15 minutes	6 to 10 minutes	Highly Satisfied	Anemia	History Taking Skills	History	46	47	97.8723	Well Done	Yes	k	82
841	163	2012-09-13 12:38:26	11 to 15 minutes	6 to 10 minutes	Highly Satisfied	Chest Pain	History Taking Skills	History	47	48	97.9167	Well Done	Yes	k	82
841	163	2012-10-15 12:05:02	11 to 15 minutes	1 to 5 minutes	Highly Satisfied	Cough	Physical Exam Skills	Physical	16	16	100	Well Done	Yes	k	82
751	163	2012-10-01 17:19:14	11 to 15 minutes	6 to 10 minutes	Neutral	Diabetes	Physical Exam Skills	Physical	16	19	84.2105	Well Done	Yes	k	82
751	163	2012-10-16 09:56:20	6 to 10 minutes	6 to 10 minutes	Neutral	Clinical Skills Hand Offs	Sign Out	Hand Offs	12	13	92.3077	Well Done	Yes	k	82
2352	163	2012-10-11 05:19:31	11 to 15 minutes	1 to 5 minutes	Satisfied	Altered Mental Status	Physical Exam Skills	Physical Exam	24	37	64.8649	Well Done	Yes	k	82
196	163	2012-09-21 12:08:34	11 to 15 minutes	11 to 15 minutes	Satisfied	COPD/Asthma	Physical Exam Skills	Physical	19	19	100	Well Done	Yes	k	82
114	163	2012-09-20 13:17:12	6 to 10 minutes	11 to 15 minutes	Satisfied	Abdominal Pain	Physical Exam Skills	Physical Exam	26	26	100	Well Done	Yes	k	82
707	164	2011-03-02 12:28:00	6 to 10 minutes	6 to 10 minutes	Highly Satisfied	CHF	History Taking Skills	History	4	8	50	Needs Improvement	No	l	74
119	164	2011-02-17 10:49:00	11 to 15 minutes	6 to 10 minutes	Highly Satisfied	Headache	Physical Exam Skills	Physical	24	33	72.7273	Well Done	Yes	l	74
496	164	2011-02-07 07:14:00	11 to 15 minutes	6 to 10 minutes	Highly Satisfied	COPD/Asthma	History Taking Skills	History	22	30	73.3333	Needs Improvement	Yes	l	74
102	164	2011-03-18 14:59:00	6 to 10 minutes	11 to 15 minutes	Highly Satisfied	Back pain	History Taking Skills	History	9	12	75	Well Done	No	l	74
119	164	2011-03-18 14:46:00	6 to 10 minutes	6 to 10 minutes	Highly Satisfied	Back pain	History Taking Skills	History	26	33	78.7879	Well Done	Yes	l	74
119	164	2011-02-08 13:20:00	6 to 10 minutes	1 to 5 minutes	Highly Satisfied	COPD/Asthma	Physical Exam Skills	Physical	18	21	85.7143	Needs Improvement	No	l	74
119	164	2011-03-18 11:53:00	6 to 10 minutes	6 to 10 minutes	Highly Satisfied	Anemia	History Taking Skills	History	19	22	86.3636	Well Done	No	l	74
2495	164	2011-01-08 14:41:00	Over 15 minutes	1 to 5 minutes	Highly Satisfied	CHF	Communication Skills	Case Pres	17	17	100	Well Done	Yes	l	74
513	164	2011-01-07 16:01:00	Over 15 minutes	Over 15 minutes	Satisfied	CHF	Physical Exam Skills	Physical	21	31	67.7419	Well Done	Yes	l	74
513	164	2011-01-13 13:07:00	11 to 15 minutes	11 to 15 minutes	Satisfied	Abdominal Pain	Physical Exam Skills	Physical Exam	26	31	83.871	Well Done	Yes	l	74
3345	164	2011-01-20 15:08:00	Over 15 minutes	1 to 5 minutes	Satisfied	Dyspnea	Communication Skills	Case Presentation	14	16	87.5	Well Done	Yes	l	74
107	164	2011-02-11 17:16:00	11 to 15 minutes	11 to 15 minutes	Satisfied	Chest Pain	Physical Exam Skills	Physical	15	17	88.2353	Well Done	Yes	l	74
107	164	2011-01-21 16:21:00	6 to 10 minutes	6 to 10 minutes	Satisfied	Abdominal Pain	History Taking Skills	Abd Pain: History	43	47	91.4894	Well Done	Yes	l	74
107	164	2011-01-21 16:07:00	11 to 15 minutes	1 to 5 minutes	Satisfied	Chest Pain	History Taking Skills	History	44	46	95.6522	Well Done	Yes	l	74
1097	165	2011-04-05 10:24:00	6 to 10 minutes	1 to 5 minutes	Highly Dissatisfied	Diabetes	Physical Exam Skills	Physical	19	19	100	Well Done	Yes	l	66
1097	165	2011-04-01 08:00:00	6 to 10 minutes	1 to 5 minutes	Highly Satisfied	Chest Pain	Physical Exam Skills	Physical	5	5	100	Well Done	No	l	66
1097	165	2011-04-01 07:47:00	6 to 10 minutes	1 to 5 minutes	Highly Satisfied	COPD/Asthma	Communication Skills	Case Pres	14	14	100	Well Done	Yes	l	66
1097	165	2011-04-01 08:03:00	6 to 10 minutes	1 to 5 minutes	Highly Satisfied	Liver Dz	Communication Skills	Liver Dz: Case Presentation	17	17	100	Well Done	Yes	l	66
1097	165	2011-04-04 12:00:00	6 to 10 minutes	11 to 15 minutes	Highly Satisfied	Altered Mental Status	Communication Skills	Case Pres	17	17	100	Well Done	Yes	l	66
247	165	2011-04-06 11:20:00	1 to 5 minutes	1 to 5 minutes	Satisfied	Diabetes	History Taking Skills	History	26	32	81.25	Needs Improvement	Yes	l	66
247	165	2011-04-09 09:59:00	6 to 10 minutes	1 to 5 minutes	Satisfied	Chest Pain	History Taking Skills	History	41	44	93.1818	Needs Improvement	Yes	l	66
247	165	2011-04-01 08:06:00	Over 15 minutes	1 to 5 minutes	Satisfied	Abdominal Pain	Communication Skills	Case Pres	15	16	93.75	Well Done	Yes	l	66
586	165	2011-03-25 11:23:00	6 to 10 minutes	6 to 10 minutes	Satisfied	Abdominal Pain	History Taking Skills	Abd Pain: History	4	4	100	Well Done	No	l	66
586	165	2011-04-01 08:12:00	6 to 10 minutes	6 to 10 minutes	Satisfied	Chest Pain	Communication Skills	Case Pres	17	17	100	Well Done	Yes	l	66
44	166	2011-03-07 18:02:00	1 to 5 minutes	1 to 5 minutes	Neutral	Headache	Physical Exam Skills	Physical	24	33	72.7273	Needs Improvement	Yes	g	85
694	166	2011-03-29 23:20:00	11 to 15 minutes	1 to 5 minutes	Neutral	Headache	History Taking Skills	History	32	42	76.1905	Needs Improvement	Yes	g	85
3255	166	2011-03-28 08:18:00	6 to 10 minutes	6 to 10 minutes	Neutral	Cough	History Taking Skills	History	27	32	84.375	Well Done	Yes	g	85
518	166	2011-03-28 08:20:00	6 to 10 minutes	Over 15 minutes	Neutral	Dyspnea	History Taking Skills	History	36	42	85.7143	Needs Improvement	Yes	g	85
99	166	2011-03-07 15:24:00	6 to 10 minutes	6 to 10 minutes	Satisfied	Abdominal Pain	Physical Exam Skills	Physical Exam	21	31	67.7419	Needs Improvement	No	g	85
572	166	2011-03-02 20:46:00	Over 15 minutes	Over 15 minutes	Satisfied	Abdominal Pain	History Taking Skills	Abd Pain: History	37	47	78.7234	Well Done	Yes	g	85
99	166	2011-04-04 14:58:00	Over 15 minutes	11 to 15 minutes	Satisfied	Cough	History Taking Skills	History	26	31	83.871	Needs Improvement	No	g	85
99	166	2011-03-07 15:27:00	6 to 10 minutes	6 to 10 minutes	Satisfied	Altered Mental Status	History Taking Skills	History	27	32	84.375	Well Done	Yes	g	85
99	166	2011-04-04 15:02:00	Over 15 minutes	11 to 15 minutes	Satisfied	Cough	Physical Exam Skills	Physical	14	16	87.5	Needs Improvement	Yes	g	85
99	166	2011-03-14 15:19:00	11 to 15 minutes	11 to 15 minutes	Satisfied	Dyspnea	Physical Exam Skills	Physical	12	13	92.3077	Well Done	No	g	85
99	167	2010-07-13 14:13:00	11 to 15 minutes	11 to 15 minutes	Highly Satisfied	Abdominal Pain	Physical Exam Skills	Physical Exam	14	20	70	Well Done	No	g	83
497	167	2010-08-12 10:17:00	Over 15 minutes	11 to 15 minutes	Highly Satisfied	Dysuria	Communication Skills	Case Presentation	13	17	76.4706	Needs Improvement	Yes	g	83
2740	167	2010-08-04 19:56:00	Over 15 minutes	Over 15 minutes	Highly Satisfied	Dyspnea	Physical Exam Skills	Physical	20	24	83.3333	Well Done	Yes	g	83
272	167	2010-07-28 11:04:00	6 to 10 minutes	1 to 5 minutes	Highly Satisfied	Anemia	Communication Skills	Case Pres	14	16	87.5	Well Done	Yes	g	83
272	167	2010-07-30 12:04:00	11 to 15 minutes	1 to 5 minutes	Highly Satisfied	Anemia	Communication Skills	Case Pres	14	16	87.5	Well Done	Yes	g	83
99	167	2010-07-14 08:16:00	11 to 15 minutes	11 to 15 minutes	Highly Satisfied	COPD/Asthma	Communication Skills	Case Pres	14	14	100	Well Done	Yes	g	83
2740	167	2010-08-04 20:28:00	Over 15 minutes	Over 15 minutes	Highly Satisfied	Chest Pain	Communication Skills	Case Pres	17	17	100	Well Done	Yes	g	83
2740	167	2010-08-11 11:24:00	Over 15 minutes	1 to 5 minutes	Highly Satisfied	Altered Mental Status	Communication Skills	Case Pres	17	17	100	Well Done	Yes	g	83
31	167	2010-07-14 09:59:00	6 to 10 minutes	11 to 15 minutes	Satisfied	COPD/Asthma	Physical Exam Skills	Physical	19	21	90.4762	Needs Improvement	Yes	g	83
1954	167	2010-08-13 14:58:00	6 to 10 minutes	1 to 5 minutes	Satisfied	Anemia	Communication Skills	Case Pres	15	16	93.75	Well Done	Yes	g	83
572	168	2011-02-11 08:33:00	11 to 15 minutes	11 to 15 minutes	Highly Satisfied	Diabetes	Physical Exam Skills	Physical	10	14	71.4286	Well Done	No	g	78
572	168	2011-02-11 08:46:00	11 to 15 minutes	11 to 15 minutes	Highly Satisfied	COPD/Asthma	Physical Exam Skills	Physical	4	4	100	Well Done	No	g	78
816	168	2011-02-10 14:15:00	11 to 15 minutes	11 to 15 minutes	Neutral	COPD/Asthma	Physical Exam Skills	Physical	5	8	62.5	Needs Improvement	No	g	78
99	168	2011-02-07 13:19:00	Over 15 minutes	Over 15 minutes	Neutral	COPD/Asthma	Physical Exam Skills	Physical	10	13	76.9231	Needs Improvement	No	g	78
99	168	2011-02-07 14:13:00	6 to 10 minutes	11 to 15 minutes	Neutral	COPD/Asthma	Communication Skills	Case Pres	13	14	92.8571	Well Done	Yes	g	78
99	168	2011-02-07 15:00:00	11 to 15 minutes	6 to 10 minutes	Neutral	Anemia	Communication Skills	Case Pres	15	16	93.75	Well Done	Yes	g	78
572	168	2011-02-11 08:47:00	11 to 15 minutes	11 to 15 minutes	Satisfied	Hypertension	Physical Exam Skills	HTN: Physical exam	2	4	50	Needs Improvement	No	g	78
572	168	2011-02-11 08:44:00	11 to 15 minutes	11 to 15 minutes	Satisfied	Dyspnea	Physical Exam Skills	Physical	6	10	60	Well Done	No	g	78
816	168	2011-02-10 14:08:00	6 to 10 minutes	6 to 10 minutes	Satisfied	COPD/Asthma	Physical Exam Skills	Physical	10	13	76.9231	Needs Improvement	No	g	78
816	168	2011-02-10 14:02:00	6 to 10 minutes	6 to 10 minutes	Satisfied	COPD/Asthma	Communication Skills	Case Pres	12	14	85.7143	Well Done	Yes	g	78
774	169	2011-03-20 19:03:00	11 to 15 minutes	11 to 15 minutes	Highly Satisfied	Altered Mental Status	History Taking Skills	History	19	28	67.8571	Needs Improvement	No	l	87
208	169	2011-04-20 12:50:00	6 to 10 minutes	1 to 5 minutes	Highly Satisfied	Anemia	History Taking Skills	History	35	47	74.4681	Needs Improvement	No	l	87
69	169	2011-04-01 07:58:00	1 to 5 minutes	1 to 5 minutes	Highly Satisfied	Fluid Elyte Acid-base	Communication Skills	Case Presentation	14	17	82.3529	Well Done	Yes	l	87
119	169	2011-04-01 10:54:00	1 to 5 minutes	1 to 5 minutes	Highly Satisfied	Abdominal Pain	Physical Exam Skills	Physical Exam	24	26	92.3077	Well Done	Yes	l	87
4912	169	2011-04-04 12:38:00	Over 15 minutes	1 to 5 minutes	Highly Satisfied	Abdominal Pain	Communication Skills	Case Pres	16	16	100	Well Done	Yes	l	87
208	169	2011-04-18 10:19:00	6 to 10 minutes	1 to 5 minutes	Satisfied	Depression/Psych	History Taking Skills	History	16	32	50	Needs Improvement	No	l	87
119	169	2011-04-03 10:55:00	11 to 15 minutes	6 to 10 minutes	Satisfied	Altered Mental Status	Physical Exam Skills	Physical Exam	16	28	57.1429	Needs Improvement	No	l	87
69	169	2011-03-16 12:28:00	11 to 15 minutes	6 to 10 minutes	Satisfied	COPD/Asthma	History Taking Skills	History	30	39	76.9231	Well Done	Yes	l	87
69	169	2011-03-21 13:11:00	6 to 10 minutes	1 to 5 minutes	Satisfied	Altered Mental Status	Communication Skills	Case Pres	16	17	94.1176	Well Done	Yes	l	87
69	169	2011-03-20 11:06:00	6 to 10 minutes	1 to 5 minutes	Satisfied	Abdominal Pain	Communication Skills	Case Pres	16	16	100	Well Done	Yes	l	87
296	170	2010-07-29 14:16:00	11 to 15 minutes	1 to 5 minutes	Highly Satisfied	Hypertension	Physical Exam Skills	HTN: Physical exam	29	34	85.2941	Well Done	Yes	k	74
296	170	2010-07-29 14:13:00	11 to 15 minutes	6 to 10 minutes	Highly Satisfied	Anemia	Physical Exam Skills	Physical	24	28	85.7143	Well Done	Yes	k	74
296	170	2010-07-29 14:18:00	6 to 10 minutes	6 to 10 minutes	Highly Satisfied	COPD/Asthma	Physical Exam Skills	Physical	19	21	90.4762	Needs Improvement	Yes	k	74
296	170	2010-07-29 14:20:00	6 to 10 minutes	6 to 10 minutes	Highly Satisfied	Diabetes	Physical Exam Skills	Physical	19	21	90.4762	Well Done	Yes	k	74
296	170	2010-07-29 14:23:00	6 to 10 minutes	6 to 10 minutes	Highly Satisfied	Cough	Physical Exam Skills	Physical	16	17	94.1176	Well Done	Yes	k	74
30	170	2010-08-12 15:19:00	11 to 15 minutes	6 to 10 minutes	Neutral	GI Bleed	History Taking Skills	GI Bleed: History	36	48	75	Well Done	Yes	k	74
30	170	2010-08-12 09:52:00	Over 15 minutes	6 to 10 minutes	Neutral	GI Bleed	Physical Exam Skills	Physical	24	29	82.7586	Well Done	Yes	k	74
552	170	2010-08-12 15:23:00	11 to 15 minutes	6 to 10 minutes	Neutral	Dysuria	History Taking Skills	History	17	20	85	Well Done	Yes	k	74
30	170	2010-08-12 15:12:00	6 to 10 minutes	6 to 10 minutes	Neutral	GI Bleed	Communication Skills	Case Presentation	17	17	100	Well Done	Yes	k	74
552	170	2010-08-12 15:09:00	6 to 10 minutes	6 to 10 minutes	Neutral	Dysuria	Communication Skills	Case Presentation	17	17	100	Well Done	Yes	k	74
480	171	2011-10-11 17:48:00	6 to 10 minutes	1 to 5 minutes	Highly Satisfied	Headache	Physical Exam Skills	Physical	26	29	89.6552	Well Done	Yes	k	78
542	171	2011-09-08 10:43:00	Over 15 minutes	6 to 10 minutes	Highly Satisfied	Abdominal Pain	Physical Exam Skills	Physical Exam	24	25	96	Well Done	Yes	k	78
425	171	2011-10-17 17:05:00	6 to 10 minutes	6 to 10 minutes	Highly Satisfied	Back pain	Physical Exam Skills	Physical Exam	17	17	100	Well Done	Yes	k	78
989	171	2011-10-17 11:47:00	Over 15 minutes	Over 15 minutes	Highly Satisfied	Diabetes	Physical Exam Skills	Physical	19	19	100	Well Done	Yes	k	78
201	171	2011-09-13 14:46:00	6 to 10 minutes	6 to 10 minutes	Highly Satisfied	Liver Dz	Physical Exam Skills	Liver Disease: Physical Exam	23	23	100	Well Done	Yes	k	78
201	171	2011-09-13 14:39:00	6 to 10 minutes	6 to 10 minutes	Highly Satisfied	Chest Pain	Physical Exam Skills	Physical	27	27	100	Well Done	Yes	k	78
201	171	2011-09-13 14:42:00	11 to 15 minutes	6 to 10 minutes	Highly Satisfied	Depression/Psych	History Taking Skills	History	43	43	100	Well Done	Yes	k	78
201	171	2011-09-13 14:36:00	11 to 15 minutes	1 to 5 minutes	Highly Satisfied	Chest Pain	History Taking Skills	History	44	44	100	Well Done	Yes	k	78
542	171	2011-09-08 10:39:00	Over 15 minutes	6 to 10 minutes	Satisfied	Abdominal Pain	History Taking Skills	Abd Pain: History	30	43	69.7674	Needs Improvement	No	k	78
603	171	2011-10-13 16:15:00	6 to 10 minutes	1 to 5 minutes	Satisfied	Hypertension	Physical Exam Skills	HTN: Physical exam	30	32	93.75	Well Done	Yes	k	78
68	172	2011-02-23 15:57:00	6 to 10 minutes	6 to 10 minutes	Highly Satisfied	Dysuria	History Taking Skills	History	22	23	95.6522	Well Done	Yes	f	73
2864	172	2011-02-23 15:53:00	6 to 10 minutes	6 to 10 minutes	Highly Satisfied	Dyspnea	Physical Exam Skills	Physical	23	24	95.8333	Well Done	Yes	f	73
155	172	2011-01-12 14:33:00	Over 15 minutes	1 to 5 minutes	Satisfied	COPD/Asthma	History Taking Skills	History	27	39	69.2308	Needs Improvement	Yes	f	73
66	172	2011-02-09 11:16:00	1 to 5 minutes	1 to 5 minutes	Satisfied	GI Bleed	History Taking Skills	GI Bleed: History	34	48	70.8333	Needs Improvement	Yes	f	73
66	172	2011-02-09 11:00:00	1 to 5 minutes	1 to 5 minutes	Satisfied	GI Bleed	Communication Skills	Case Presentation	16	17	94.1176	Well Done	Yes	f	73
2573	172	2011-01-22 18:01:00	6 to 10 minutes	6 to 10 minutes	Satisfied	Cough	History Taking Skills	History	31	32	96.875	Well Done	Yes	f	73
155	172	2011-01-12 17:22:00	1 to 5 minutes	1 to 5 minutes	Satisfied	COPD/Asthma	Communication Skills	Case Pres	14	14	100	Well Done	Yes	f	73
68	172	2011-02-23 15:24:00	6 to 10 minutes	1 to 5 minutes	Satisfied	Dyspnea	Communication Skills	Case Presentation	16	16	100	Well Done	Yes	f	73
68	172	2011-02-23 15:37:00	1 to 5 minutes	1 to 5 minutes	Satisfied	Dysuria	Communication Skills	Case Presentation	17	17	100	Well Done	Yes	f	73
2573	172	2011-01-22 17:59:00	6 to 10 minutes	6 to 10 minutes	Satisfied	Cough	Communication Skills	Case Pres	17	17	100	Well Done	Yes	f	73
1057	173	2011-09-22 15:39:00	Over 15 minutes	11 to 15 minutes	Highly Satisfied	COPD/Asthma	Physical Exam Skills	Physical	17	19	89.4737	Needs Improvement	No	t	81
856	173	2011-09-20 15:19:00	11 to 15 minutes	1 to 5 minutes	Highly Satisfied	Hypertension	Physical Exam Skills	HTN: Physical exam	30	32	93.75	Well Done	Yes	t	81
856	173	2011-10-18 15:22:00	11 to 15 minutes	11 to 15 minutes	Highly Satisfied	Abdominal Pain	Physical Exam Skills	Physical Exam	24	25	96	Well Done	Yes	t	81
661	173	2011-10-13 17:10:00	Over 15 minutes	Over 15 minutes	Highly Satisfied	Anemia	Communication Skills	Case Pres	16	16	100	Well Done	Yes	t	81
275	173	2011-09-08 10:25:00	6 to 10 minutes	1 to 5 minutes	Neutral	Dyspnea	Physical Exam Skills	Physical	9	9	100	Well Done	No	t	81
492	173	2011-09-28 12:35:00	Over 15 minutes	1 to 5 minutes	Satisfied	Altered Mental Status	Physical Exam Skills	Physical Exam	31	37	83.7838	Well Done	Yes	t	81
275	173	2011-09-22 18:10:00	6 to 10 minutes	1 to 5 minutes	Satisfied	Headache	Communication Skills	Case Presentation	15	17	88.2353	Well Done	Yes	t	81
1057	173	2011-09-22 09:12:00	Over 15 minutes	11 to 15 minutes	Satisfied	CHF	Physical Exam Skills	Physical	22	24	91.6667	Well Done	Yes	t	81
492	173	2011-09-27 18:45:00	Over 15 minutes	6 to 10 minutes	Satisfied	Altered Mental Status	Communication Skills	Case Pres	17	17	100	Well Done	Yes	t	81
1057	173	2011-09-19 14:40:00	Over 15 minutes	6 to 10 minutes	Satisfied	Headache	Communication Skills	Case Presentation	17	17	100	Well Done	Yes	t	81
4646	174	2011-01-29 17:55:00	Over 15 minutes	Over 15 minutes	Neutral	Abdominal Pain	Physical Exam Skills	Physical Exam	22	31	70.9677	Well Done	Yes	g	85
2402	174	2011-02-08 11:39:00	6 to 10 minutes	6 to 10 minutes	Neutral	Abdominal Pain	Physical Exam Skills	Physical Exam	23	31	74.1935	Well Done	Yes	g	85
99	174	2011-02-07 13:21:00	11 to 15 minutes	11 to 15 minutes	Neutral	Abdominal Pain	Physical Exam Skills	Physical Exam	16	20	80	Well Done	No	g	85
4668	174	2011-01-21 10:55:00	Over 15 minutes	11 to 15 minutes	Neutral	Abdominal Pain	Physical Exam Skills	Physical Exam	25	31	80.6452	Well Done	Yes	g	85
99	174	2011-02-07 14:15:00	6 to 10 minutes	6 to 10 minutes	Neutral	CHF	Physical Exam Skills	Physical	10	12	83.3333	Well Done	No	g	85
943	174	2011-02-10 07:40:00	6 to 10 minutes	6 to 10 minutes	Neutral	Abdominal Pain	Physical Exam Skills	Physical Exam	26	31	83.871	Well Done	Yes	g	85
125	174	2011-01-29 18:11:00	11 to 15 minutes	6 to 10 minutes	Neutral	COPD/Asthma	Physical Exam Skills	Physical	19	21	90.4762	Needs Improvement	Yes	g	85
99	174	2011-02-07 15:00:00	6 to 10 minutes	11 to 15 minutes	Neutral	COPD/Asthma	Physical Exam Skills	Physical	12	13	92.3077	Well Done	No	g	85
544	174	2011-02-11 09:31:00	11 to 15 minutes	6 to 10 minutes	Satisfied	Abdominal Pain	Physical Exam Skills	Physical Exam	26	31	83.871	Well Done	Yes	g	85
4646	174	2011-01-18 10:36:00	Over 15 minutes	Over 15 minutes	Satisfied	Clinical Skills	Physical Exam Skills	Clinical Skills: Neurologic Exam	28	32	87.5	Well Done	Yes	g	85
144	175	2012-07-23 15:41:41	Over 15 minutes	Over 15 minutes	Highly Satisfied	CHF	Communication Skills	Case Pres	16	17	94.1176	Well Done	Yes	f	78
144	175	2012-07-23 15:46:56	Over 15 minutes	Over 15 minutes	Highly Satisfied	CHF	History Taking Skills	History	39	41	95.122	Well Done	Yes	f	78
144	175	2012-08-12 08:49:36	Over 15 minutes	Over 15 minutes	Highly Satisfied	PE: Abnormalities	Physical Exam Skills	Knows about	6	6	100	Well Done	Yes	f	78
144	175	2012-08-12 08:46:36	Over 15 minutes	Over 15 minutes	Highly Satisfied	Clinical Skills Hand Offs	Sign Out	Hand Offs	13	13	100	Well Done	Yes	f	78
144	175	2012-07-23 15:35:43	Over 15 minutes	Over 15 minutes	Highly Satisfied	COPD/Asthma	Communication Skills	Case Pres	14	14	100	Well Done	Yes	f	78
732	175	2012-07-12 14:31:35	Over 15 minutes	6 to 10 minutes	Highly Satisfied	Fluid Elyte Acid-base	Physical Exam Skills	PE	16	16	100	Well Done	Yes	f	78
144	175	2012-07-23 15:39:38	Over 15 minutes	Over 15 minutes	Highly Satisfied	COPD/Asthma	History Taking Skills	History	37	37	100	Well Done	Yes	f	78
732	175	2012-07-12 14:49:45	6 to 10 minutes	6 to 10 minutes	Satisfied	Dyspnea	Physical Exam Skills	Physical	0	30	0	Not Done / Unsatisfactory	No	f	78
90	175	2012-08-16 10:41:39	Over 15 minutes	Over 15 minutes	Satisfied	Clinical Skills	Physical Exam Skills	Clinical Skills: Neurologic Exam	14	69	20.2899	Well Done	Yes	f	78
90	175	2012-08-16 10:41:46	Over 15 minutes	Over 15 minutes	Satisfied	Clinical Skills	Physical Exam Skills	Clinical Skills: Neurologic Exam	14	69	20.2899	Well Done	Yes	f	78
172	175	2012-08-20 14:31:16	6 to 10 minutes	6 to 10 minutes	Satisfied	Abdominal Pain	Physical Exam Skills	Physical Exam	13	25	52	Well Done	No	f	78
1057	176	2011-09-22 16:08:00	Over 15 minutes	6 to 10 minutes	Highly Satisfied	COPD/Asthma	Physical Exam Skills	Physical	19	19	100	Needs Improvement	No	t	73
275	176	2011-09-12 10:39:00	6 to 10 minutes	6 to 10 minutes	Neutral	Abdominal Pain	Physical Exam Skills	Physical Exam	25	25	100	Well Done	Yes	t	73
275	176	2011-09-06 18:51:00	Over 15 minutes	6 to 10 minutes	Neutral	Clinical Skills	Physical Exam Skills	Clinical Skills: Neurologic Exam	28	28	100	Well Done	Yes	t	73
492	176	2011-09-29 15:03:00	Over 15 minutes	1 to 5 minutes	Satisfied	Altered Mental Status	Physical Exam Skills	Physical Exam	7	12	58.3333	Needs Improvement	No	t	73
275	176	2011-09-22 18:10:00	6 to 10 minutes	1 to 5 minutes	Satisfied	Joint Pain	Communication Skills	Case Presentation	14	17	82.3529	Well Done	Yes	t	73
492	176	2011-09-29 15:10:00	Over 15 minutes	6 to 10 minutes	Satisfied	Altered Mental Status	Physical Exam Skills	Physical Exam	14	16	87.5	Well Done	No	t	73
492	176	2011-09-28 11:42:00	Over 15 minutes	6 to 10 minutes	Satisfied	Altered Mental Status	Communication Skills	Case Pres	17	17	100	Well Done	Yes	t	73
661	176	2011-10-13 09:46:00	11 to 15 minutes	11 to 15 minutes	Satisfied	Chest Pain	Communication Skills	Case Pres	17	17	100	Well Done	Yes	t	73
1057	176	2011-09-21 14:12:00	Over 15 minutes	6 to 10 minutes	Satisfied	Anemia	Physical Exam Skills	Physical	24	24	100	Well Done	Yes	t	73
304	176	2011-10-04 17:01:00	11 to 15 minutes	1 to 5 minutes	Satisfied	Abdominal Pain	Physical Exam Skills	Physical Exam	25	25	100	Well Done	Yes	t	73
595	177	2010-10-07 12:13:00	6 to 10 minutes	6 to 10 minutes	Dissatisfied	COPD/Asthma	Physical Exam Skills	Physical	17	21	80.9524	Needs Improvement	No		77
50	177	2010-09-28 14:22:00	6 to 10 minutes	6 to 10 minutes	Highly Satisfied	Abdominal Pain	Communication Skills	Case Pres	16	16	100	Well Done	Yes		77
50	177	2010-09-28 15:22:00	6 to 10 minutes	6 to 10 minutes	Neutral	Anemia	Physical Exam Skills	Physical	19	28	67.8571	Well Done	Yes		77
129	177	2010-10-17 19:07:00	11 to 15 minutes	11 to 15 minutes	Neutral	Liver Dz	Physical Exam Skills	Liver Disease: Physical Exam	23	28	82.1429	Needs Improvement	No		77
889	177	2010-10-04 12:31:00	11 to 15 minutes	11 to 15 minutes	Neutral	Hypertension	Physical Exam Skills	HTN: Physical exam	28	34	82.3529	Well Done	Yes		77
201	177	2010-10-19 11:30:00	11 to 15 minutes	11 to 15 minutes	Neutral	Altered Mental Status	Physical Exam Skills	Physical Exam	37	40	92.5	Well Done	Yes		77
503	177	2010-09-21 15:51:00	11 to 15 minutes	11 to 15 minutes	Satisfied	Abdominal Pain	Physical Exam Skills	Physical Exam	26	31	83.871	Well Done	Yes		77
503	177	2010-09-21 15:27:00	11 to 15 minutes	11 to 15 minutes	Satisfied	Chest Pain	Physical Exam Skills	Physical	26	30	86.6667	Well Done	Yes		77
57	177	2010-10-05 22:55:00	11 to 15 minutes	11 to 15 minutes	Satisfied	Cough	Physical Exam Skills	Physical	15	17	88.2353	Well Done	Yes		77
900	177	2010-10-12 18:39:00	11 to 15 minutes	11 to 15 minutes	Satisfied	Diabetes	Physical Exam Skills	Physical	19	21	90.4762	Well Done	Yes		77
175	178	2010-12-07 11:30:00	1 to 5 minutes	1 to 5 minutes	Satisfied	Back pain	History Taking Skills	History	25	33	75.7576	Well Done	Yes	g	66
476	178	2010-11-19 11:58:00	11 to 15 minutes	6 to 10 minutes	Satisfied	Clinical Skills	Physical Exam Skills	Clinical Skills: Neurologic Exam	27	32	84.375	Well Done	Yes	g	66
31	178	2010-12-06 08:21:00	1 to 5 minutes	1 to 5 minutes	Satisfied	Clinical Skills	Physical Exam Skills	Clinical Skills: Neurologic Exam	35	41	85.3659	Needs Improvement	Yes	g	66
59	178	2010-11-23 20:19:00	1 to 5 minutes	1 to 5 minutes	Satisfied	Abdominal Pain	Communication Skills	Case Pres	14	16	87.5	Well Done	Yes	g	66
60	178	2010-11-24 13:32:00	1 to 5 minutes	1 to 5 minutes	Satisfied	Anemia	Communication Skills	Case Pres	14	16	87.5	Well Done	Yes	g	66
115	178	2010-12-07 11:29:00	1 to 5 minutes	1 to 5 minutes	Satisfied	Abdominal Pain	Communication Skills	Case Pres	14	16	87.5	Well Done	Yes	g	66
58	178	2010-11-23 20:14:00	1 to 5 minutes	1 to 5 minutes	Satisfied	CHF	Communication Skills	Case Pres	15	17	88.2353	Well Done	Yes	g	66
60	178	2010-11-24 13:31:00	1 to 5 minutes	1 to 5 minutes	Satisfied	Chest Pain	Communication Skills	Case Pres	15	17	88.2353	Well Done	Yes	g	66
58	178	2010-11-23 20:13:00	1 to 5 minutes	1 to 5 minutes	Satisfied	Anemia	Communication Skills	Case Pres	15	16	93.75	Well Done	Yes	g	66
59	178	2010-11-23 20:16:00	1 to 5 minutes	1 to 5 minutes	Satisfied	Chest Pain	Communication Skills	Case Pres	16	17	94.1176	Well Done	Yes	g	66
651	180	2010-07-22 13:05:00	Over 15 minutes	6 to 10 minutes	Highly Satisfied	Dyspnea	Physical Exam Skills	Physical	19	24	79.1667	Well Done	Yes	g	79
5048	180	2010-08-12 15:54:00	Over 15 minutes	1 to 5 minutes	Highly Satisfied	COPD/Asthma	Physical Exam Skills	Physical	19	21	90.4762	Needs Improvement	Yes	g	79
99	180	2010-07-19 15:47:00	Over 15 minutes	11 to 15 minutes	Neutral	Liver Dz	Physical Exam Skills	Liver Disease: Physical Exam	24	28	85.7143	Well Done	Yes	g	79
99	180	2010-07-19 15:50:00	1 to 5 minutes	6 to 10 minutes	Neutral	COPD/Asthma	Communication Skills	Case Pres	14	14	100	Well Done	Yes	g	79
816	180	2010-07-14 17:58:00	Over 15 minutes	11 to 15 minutes	Satisfied	GI Bleed	Physical Exam Skills	Physical	20	26	76.9231	Well Done	Yes	g	79
64	180	2010-08-10 12:27:00	6 to 10 minutes	1 to 5 minutes	Satisfied	Diabetes	Communication Skills	Case Presentation	14	17	82.3529	Well Done	Yes	g	79
4905	180	2010-08-12 09:12:00	Over 15 minutes	6 to 10 minutes	Satisfied	Dyspnea	Physical Exam Skills	Physical	22	24	91.6667	Well Done	Yes	g	79
816	180	2010-07-29 11:00:00	Over 15 minutes	6 to 10 minutes	Satisfied	Joint Pain	Communication Skills	Case Presentation	16	17	94.1176	Well Done	Yes	g	79
4905	180	2010-08-12 09:10:00	Over 15 minutes	1 to 5 minutes	Satisfied	Dyspnea	Communication Skills	Case Presentation	16	16	100	Well Done	Yes	g	79
64	180	2010-08-10 12:22:00	6 to 10 minutes	1 to 5 minutes	Satisfied	Altered Mental Status	Communication Skills	Case Pres	17	17	100	Well Done	Yes	g	79
504	181	2010-09-28 15:36:00	11 to 15 minutes	11 to 15 minutes	Highly Satisfied	Liver Dz	Physical Exam Skills	Liver Disease: Physical Exam	23	28	82.1429	Needs Improvement	No		74
504	181	2010-09-30 15:49:00	6 to 10 minutes	6 to 10 minutes	Highly Satisfied	Anemia	History Taking Skills	History	44	52	84.6154	Needs Improvement	Yes		74
51	181	2010-09-29 22:07:00	Over 15 minutes	11 to 15 minutes	Highly Satisfied	GI Bleed	History Taking Skills	GI Bleed: History	42	48	87.5	Well Done	Yes		74
37	181	2010-09-30 16:19:00	6 to 10 minutes	6 to 10 minutes	Neutral	Abdominal Pain	Physical Exam Skills	Physical Exam	26	31	83.871	Well Done	Yes		74
37	181	2010-09-20 14:29:00	6 to 10 minutes	6 to 10 minutes	Satisfied	Cough	History Taking Skills	History	24	32	75	Needs Improvement	Yes		74
3366	181	2010-09-20 13:46:00	6 to 10 minutes	6 to 10 minutes	Satisfied	Dyspnea	Physical Exam Skills	Physical	21	24	87.5	Well Done	Yes		74
504	181	2010-09-30 16:29:00	6 to 10 minutes	6 to 10 minutes	Satisfied	Anemia	History Taking Skills	History	47	52	90.3846	Well Done	Yes		74
37	181	2010-10-01 14:35:00	6 to 10 minutes	6 to 10 minutes	Satisfied	Altered Mental Status	Physical Exam Skills	Physical Exam	37	40	92.5	Well Done	Yes		74
37	181	2010-09-30 16:31:00	6 to 10 minutes	6 to 10 minutes	Satisfied	Dyspnea	Physical Exam Skills	Physical	23	24	95.8333	Well Done	Yes		74
504	181	2010-09-30 16:39:00	6 to 10 minutes	6 to 10 minutes	Satisfied	Altered Mental Status	Communication Skills	Case Pres	17	17	100	Well Done	Yes		74
181	182	2011-04-13 14:36:00	1 to 5 minutes	1 to 5 minutes	Dissatisfied	Diabetes	Physical Exam Skills	Physical	12	19	63.1579	Needs Improvement	No	f	70
181	182	2011-04-13 14:25:00	6 to 10 minutes	1 to 5 minutes	Highly Dissatisfied	Abdominal Pain	Physical Exam Skills	Physical Exam	16	26	61.5385	Needs Improvement	No	f	70
181	182	2011-04-05 14:28:00	6 to 10 minutes	1 to 5 minutes	Neutral	Cough	Physical Exam Skills	Physical	9	16	56.25	Needs Improvement	Yes	f	70
181	182	2011-04-06 09:46:00	6 to 10 minutes	1 to 5 minutes	Neutral	Abdominal Pain	History Taking Skills	Abd Pain: History	25	44	56.8182	Needs Improvement	No	f	70
181	182	2011-04-19 13:19:00	1 to 5 minutes	1 to 5 minutes	Neutral	Fluid Elyte Acid-base	History Taking Skills	History	13	21	61.9048	Needs Improvement	No	f	70
181	182	2011-04-06 08:27:00	6 to 10 minutes	1 to 5 minutes	Neutral	COPD/Asthma	Physical Exam Skills	Physical	12	19	63.1579	Needs Improvement	No	f	70
181	182	2011-04-05 13:39:00	6 to 10 minutes	6 to 10 minutes	Neutral	COPD/Asthma	Physical Exam Skills	Physical	13	19	68.4211	Needs Improvement	No	f	70
181	182	2011-04-20 12:35:00	1 to 5 minutes	1 to 5 minutes	Neutral	CHF	Physical Exam Skills	Physical	19	27	70.3704	Needs Improvement	No	f	70
2493	182	2011-04-07 11:04:00	6 to 10 minutes	1 to 5 minutes	Neutral	Altered Mental Status	Communication Skills	Case Pres	13	17	76.4706	Well Done	Yes	f	70
181	182	2011-04-18 08:25:00	6 to 10 minutes	1 to 5 minutes	Neutral	Altered Mental Status	Physical Exam Skills	Physical Exam	29	37	78.3784	Well Done	Yes	f	70
51	183	2012-03-05 08:20:00	6 to 10 minutes	1 to 5 minutes	Highly Satisfied	Abdominal Pain	Physical Exam Skills	Physical Exam	15	21	71.4286	Well Done	No	g	76
652	183	2012-03-15 10:11:00	11 to 15 minutes	11 to 15 minutes	Highly Satisfied	Altered Mental Status	Physical Exam Skills	Physical Exam	34	37	91.8919	Well Done	Yes	g	76
652	183	2012-03-15 10:15:00	11 to 15 minutes	11 to 15 minutes	Highly Satisfied	Abdominal Pain	Physical Exam Skills	Physical Exam	23	25	92	Well Done	Yes	g	76
652	183	2012-03-20 14:12:00	11 to 15 minutes	11 to 15 minutes	Highly Satisfied	Diabetes	Communication Skills	Case Presentation	16	17	94.1176	Well Done	Yes	g	76
1954	183	2012-03-15 14:49:00	11 to 15 minutes	11 to 15 minutes	Highly Satisfied	Abdominal Pain	Communication Skills	Case Pres	16	16	100	Well Done	Yes	g	76
51	183	2012-03-05 10:59:00	6 to 10 minutes	6 to 10 minutes	Highly Satisfied	COPD/Asthma	History Taking Skills	History	29	29	100	Well Done	No	g	76
652	183	2012-03-13 09:09:00	11 to 15 minutes	11 to 15 minutes	Highly Satisfied	Altered Mental Status	Physical Exam Skills	Physical Exam	37	37	100	Well Done	Yes	g	76
99	183	2012-03-19 14:11:00	11 to 15 minutes	11 to 15 minutes	Satisfied	CHF	Physical Exam Skills	Physical	22	24	91.6667	Well Done	Yes	g	76
99	183	2012-03-05 15:05:00	11 to 15 minutes	11 to 15 minutes	Satisfied	Dyspnea	Physical Exam Skills	Physical	22	23	95.6522	Well Done	Yes	g	76
99	183	2012-03-05 14:55:00	11 to 15 minutes	11 to 15 minutes	Satisfied	COPD/Asthma	Communication Skills	Case Pres	14	14	100	Well Done	Yes	g	76
707	184	2011-01-13 17:01:00	6 to 10 minutes	1 to 5 minutes	Highly Satisfied	Abdominal Pain	Physical Exam Skills	Physical Exam	25	31	80.6452	Well Done	Yes	k	82
76	184	2011-02-02 15:36:00	11 to 15 minutes	6 to 10 minutes	Highly Satisfied	Abdominal Pain	Physical Exam Skills	Physical Exam	26	31	83.871	Well Done	Yes	k	82
488	184	2011-01-28 17:27:00	6 to 10 minutes	1 to 5 minutes	Highly Satisfied	Chest Pain	Physical Exam Skills	Physical	26	30	86.6667	Well Done	Yes	k	82
494	184	2011-02-10 19:17:00	Over 15 minutes	11 to 15 minutes	Highly Satisfied	Altered Mental Status	Physical Exam Skills	Physical Exam	35	40	87.5	Well Done	Yes	k	82
4740	184	2011-01-28 16:31:00	Over 15 minutes	Over 15 minutes	Highly Satisfied	Back pain	Communication Skills	Communication	23	23	100	Well Done	Yes	k	82
530	184	2011-02-21 10:57:00	6 to 10 minutes	6 to 10 minutes	Neutral	Back pain	Physical Exam Skills	Physical Exam	17	21	80.9524	Well Done	Yes	k	82
494	184	2011-02-07 15:13:00	11 to 15 minutes	6 to 10 minutes	Satisfied	Clinical Skills	Communication Skills	Informed Decision Making	19	30	63.3333	Needs Improvement	Yes	k	82
494	184	2011-02-07 15:10:00	Over 15 minutes	11 to 15 minutes	Satisfied	Depression/Psych	History Taking Skills	History	41	50	82	Well Done	Yes	k	82
494	184	2011-02-07 15:08:00	Over 15 minutes	Over 15 minutes	Satisfied	Chest Pain	Physical Exam Skills	Physical	25	30	83.3333	Well Done	Yes	k	82
494	184	2011-02-07 15:05:00	Over 15 minutes	11 to 15 minutes	Satisfied	Chest Pain	History Taking Skills	History	44	46	95.6522	Well Done	Yes	k	82
55	185	2012-10-02 10:55:04	6 to 10 minutes	1 to 5 minutes	Highly Satisfied	Headache	History Taking Skills	History	36	44	81.8182	Well Done	Yes	l	82
802	185	2012-09-18 20:09:25	Over 15 minutes	6 to 10 minutes	Highly Satisfied	Depression/Psych	History Taking Skills	History	36	44	81.8182	Well Done	Yes	l	82
93	185	2012-10-05 13:45:53	1 to 5 minutes	1 to 5 minutes	Highly Satisfied	Chest Pain	Communication Skills	Case Pres	17	17	100	Well Done	Yes	l	82
89	185	2012-09-17 13:02:32	6 to 10 minutes	6 to 10 minutes	Satisfied	Dyspnea	History Taking Skills	History	26	45	57.7778	Needs Improvement	No	l	82
235	185	2012-09-18 21:48:41	Over 15 minutes	11 to 15 minutes	Satisfied	Altered Mental Status	History Taking Skills	History	20	31	64.5161	Well Done	Yes	l	82
208	185	2012-10-10 11:30:47	6 to 10 minutes	1 to 5 minutes	Satisfied	Joint Pain	Communication Skills	Case Presentation	14	17	82.3529	Well Done	Yes	l	82
89	185	2012-09-19 12:00:43	6 to 10 minutes	6 to 10 minutes	Satisfied	Clinical Skills Hand Offs	Sign Out	Hand Offs	12	13	92.3077	Well Done	Yes	l	82
215	185	2012-10-15 11:35:57	6 to 10 minutes	11 to 15 minutes	Satisfied	Depression/Psych	Communication Skills	Case Pres	15	16	93.75	Well Done	Yes	l	82
215	185	2012-10-15 11:36:08	6 to 10 minutes	11 to 15 minutes	Satisfied	Depression/Psych	Communication Skills	Case Pres	15	16	93.75	Well Done	Yes	l	82
71	185	2012-09-10 10:18:23	6 to 10 minutes	6 to 10 minutes	Satisfied	Altered Mental Status	Communication Skills	Case Pres	17	17	100	Well Done	Yes	l	82
71	185	2012-09-06 15:42:41	Over 15 minutes	Over 15 minutes	Satisfied	Altered Mental Status	History Taking Skills	History	31	31	100	Well Done	Yes	l	82
71	185	2012-10-05 12:34:47	11 to 15 minutes	6 to 10 minutes	Satisfied	Chest Pain	History Taking Skills	History	48	48	100	Well Done	Yes	l	82
294	186	2011-08-18 15:16:00	11 to 15 minutes	6 to 10 minutes	Neutral	Clinical Skills	Communication Skills	Substance Use Disorders	26	39	66.6667	Not Done	Yes	k	74
603	186	2011-07-28 16:02:00	11 to 15 minutes	1 to 5 minutes	Neutral	Hypertension	Physical Exam Skills	HTN: Physical exam	30	32	93.75	Well Done	Yes	k	74
603	186	2011-07-29 12:10:00	11 to 15 minutes	1 to 5 minutes	Neutral	Hypertension	Communication Skills	Case Presentation	17	17	100	Well Done	Yes	k	74
294	186	2011-08-16 12:21:00	11 to 15 minutes	6 to 10 minutes	Neutral	Diabetes	History Taking Skills	History	32	32	100	Well Done	Yes	k	74
603	186	2011-07-28 15:58:00	11 to 15 minutes	1 to 5 minutes	Neutral	Hypertension	History Taking Skills	HTN: History	47	47	100	Well Done	Yes	k	74
542	186	2011-07-25 13:25:00	Over 15 minutes	6 to 10 minutes	Satisfied	Altered Mental Status	Communication Skills	Case Pres	16	17	94.1176	Well Done	Yes	k	74
542	186	2011-07-25 13:24:00	11 to 15 minutes	1 to 5 minutes	Satisfied	Altered Mental Status	Physical Exam Skills	Physical Exam	36	37	97.2973	Well Done	Yes	k	74
603	186	2011-08-19 16:34:00	Over 15 minutes	1 to 5 minutes	Satisfied	Dysuria	History Taking Skills	History	39	39	100	Well Done	Yes	k	74
2346	187	2011-08-02 15:53:00	Over 15 minutes	Over 15 minutes	Highly Dissatisfied	Diabetes	Physical Exam Skills	Physical	14	19	73.6842	Needs Improvement	No	g	90
2346	187	2011-08-02 15:07:00	Over 15 minutes	Over 15 minutes	Highly Satisfied	COPD/Asthma	History Taking Skills	History	17	37	45.9459	Needs Improvement	No	g	90
2346	187	2011-08-02 15:50:00	Over 15 minutes	Over 15 minutes	Highly Satisfied	COPD/Asthma	Physical Exam Skills	Physical	17	19	89.4737	Needs Improvement	No	g	90
37	187	2011-07-28 14:16:00	6 to 10 minutes	6 to 10 minutes	Satisfied	Dyspnea	Physical Exam Skills	Physical	22	23	95.6522	Well Done	Yes	g	90
37	187	2011-07-18 14:58:00	6 to 10 minutes	6 to 10 minutes	Satisfied	Altered Mental Status	History Taking Skills	History	30	31	96.7742	Well Done	Yes	g	90
64	187	2011-07-14 21:42:00	6 to 10 minutes	1 to 5 minutes	Satisfied	GI Bleed	Communication Skills	Case Presentation	17	17	100	Well Done	Yes	g	90
37	187	2011-08-09 13:59:00	6 to 10 minutes	6 to 10 minutes	Satisfied	Liver Dz	Physical Exam Skills	Liver Disease: Physical Exam	23	23	100	Well Done	Yes	g	90
37	187	2011-08-09 14:50:00	6 to 10 minutes	6 to 10 minutes	Satisfied	Dyspnea	Physical Exam Skills	Physical	23	23	100	Well Done	Yes	g	90
37	187	2011-07-14 14:54:00	6 to 10 minutes	6 to 10 minutes	Satisfied	Abdominal Pain	Physical Exam Skills	Physical Exam	25	25	100	Well Done	Yes	g	90
37	187	2011-07-18 15:20:00	6 to 10 minutes	6 to 10 minutes	Satisfied	Altered Mental Status	Physical Exam Skills	Physical Exam	37	37	100	Well Done	Yes	g	90
540	188	2010-12-07 11:15:00	11 to 15 minutes	6 to 10 minutes	Highly Satisfied	Clinical Skills	Physical Exam Skills	HEENT / NECK Exam	12	20	60	Needs Improvement	Yes	k	79
707	188	2010-11-30 14:38:00	Over 15 minutes	6 to 10 minutes	Highly Satisfied	Anemia	Physical Exam Skills	Physical	21	28	75	Well Done	Yes	k	79
477	188	2010-11-21 11:38:00	11 to 15 minutes	11 to 15 minutes	Highly Satisfied	Liver Dz	Physical Exam Skills	Liver Disease: Physical Exam	23	28	82.1429	Well Done	Yes	k	79
477	188	2010-12-07 12:23:00	11 to 15 minutes	11 to 15 minutes	Highly Satisfied	Abdominal Pain	Physical Exam Skills	Physical Exam	26	31	83.871	Well Done	Yes	k	79
477	188	2010-11-21 12:08:00	11 to 15 minutes	6 to 10 minutes	Highly Satisfied	Clinical Skills	Communication Skills	Substance Use Disorders	18	21	85.7143	Well Done	Yes	k	79
477	188	2010-11-21 11:58:00	11 to 15 minutes	6 to 10 minutes	Highly Satisfied	GI Bleed	Physical Exam Skills	Physical	26	29	89.6552	Well Done	Yes	k	79
2716	188	2010-11-11 15:42:00	Over 15 minutes	Over 15 minutes	Highly Satisfied	Dyspnea	Physical Exam Skills	Physical	23	24	95.8333	Well Done	Yes	k	79
595	188	2010-12-09 11:57:00	Over 15 minutes	6 to 10 minutes	Satisfied	Hypertension	Physical Exam Skills	HTN: Physical exam	24	34	70.5882	Needs Improvement	No	k	79
595	188	2010-12-09 10:39:00	Over 15 minutes	6 to 10 minutes	Satisfied	Hypertension	History Taking Skills	HTN: History	40	54	74.0741	Needs Improvement	Yes	k	79
595	188	2010-12-09 11:59:00	Over 15 minutes	6 to 10 minutes	Satisfied	Diabetes	Physical Exam Skills	Physical	16	21	76.1905	Well Done	Yes	k	79
37	189	2010-09-30 15:48:00	11 to 15 minutes	6 to 10 minutes	Highly Satisfied	Abdominal Pain	Physical Exam Skills	Physical Exam	26	31	83.871	Well Done	Yes		69
497	189	2010-09-04 18:58:00	Over 15 minutes	11 to 15 minutes	Highly Satisfied	Headache	History Taking Skills	History	38	42	90.4762	Needs Improvement	Yes		69
37	189	2010-09-20 14:33:00	6 to 10 minutes	11 to 15 minutes	Satisfied	Cough	History Taking Skills	History	24	32	75	Needs Improvement	Yes		69
37	189	2010-10-04 10:06:00	11 to 15 minutes	6 to 10 minutes	Satisfied	CHF	Physical Exam Skills	Physical	24	31	77.4194	Well Done	Yes		69
37	189	2010-10-04 10:12:00	11 to 15 minutes	11 to 15 minutes	Satisfied	Liver Dz	Physical Exam Skills	Liver Disease: Physical Exam	23	28	82.1429	Needs Improvement	No		69
37	189	2010-10-04 10:17:00	6 to 10 minutes	11 to 15 minutes	Satisfied	Liver Dz	Physical Exam Skills	Liver Disease: Physical Exam	23	28	82.1429	Needs Improvement	No		69
37	189	2010-10-04 10:09:00	1 to 5 minutes	1 to 5 minutes	Satisfied	CHF	Communication Skills	Case Pres	14	17	82.3529	Well Done	Yes		69
37	189	2010-09-30 16:26:00	6 to 10 minutes	6 to 10 minutes	Satisfied	Abdominal Pain	Communication Skills	Case Pres	14	16	87.5	Well Done	Yes		69
37	189	2010-09-20 13:38:00	6 to 10 minutes	6 to 10 minutes	Satisfied	Dyspnea	Physical Exam Skills	Physical	21	24	87.5	Well Done	Yes		69
37	189	2010-10-01 15:15:00	11 to 15 minutes	6 to 10 minutes	Satisfied	Altered Mental Status	Physical Exam Skills	Physical Exam	36	40	90	Well Done	Yes		69
105	190	2011-07-18 13:22:00	6 to 10 minutes	1 to 5 minutes	Highly Satisfied	Liver Dz	History Taking Skills	Liver Dz: History	32	35	91.4286	Well Done	Yes	l	75
105	190	2011-07-11 15:16:00	6 to 10 minutes	1 to 5 minutes	Highly Satisfied	Chest Pain	Physical Exam Skills	Physical	25	27	92.5926	Well Done	Yes	l	75
753	190	2011-07-19 11:31:00	6 to 10 minutes	1 to 5 minutes	Highly Satisfied	Chest Pain	Communication Skills	Case Pres	16	17	94.1176	Well Done	Yes	l	75
753	190	2011-07-20 13:24:00	6 to 10 minutes	1 to 5 minutes	Highly Satisfied	Cough	Communication Skills	Case Pres	16	17	94.1176	Well Done	Yes	l	75
105	190	2011-07-12 11:26:00	6 to 10 minutes	1 to 5 minutes	Highly Satisfied	Headache	History Taking Skills	History	39	41	95.122	Well Done	Yes	l	75
753	190	2011-07-14 12:06:00	6 to 10 minutes	1 to 5 minutes	Highly Satisfied	Joint Pain	History Taking Skills	History	41	43	95.3488	Not Done	Yes	l	75
753	190	2011-07-28 08:37:00	6 to 10 minutes	1 to 5 minutes	Highly Satisfied	Chest Pain	Physical Exam Skills	Physical	26	27	96.2963	Well Done	Yes	l	75
759	190	2011-07-25 10:13:00	11 to 15 minutes	1 to 5 minutes	Highly Satisfied	Diabetes	History Taking Skills	History	31	32	96.875	Well Done	Yes	l	75
753	190	2011-07-28 08:33:00	11 to 15 minutes	1 to 5 minutes	Highly Satisfied	COPD/Asthma	Physical Exam Skills	Physical	19	19	100	Needs Improvement	No	l	75
753	190	2011-07-28 08:31:00	6 to 10 minutes	1 to 5 minutes	Highly Satisfied	Abdominal Pain	Physical Exam Skills	Physical Exam	25	25	100	Well Done	Yes	l	75
753	190	2011-07-22 10:41:00	6 to 10 minutes	1 to 5 minutes	Satisfied	Dyspnea	Communication Skills	Case Presentation	14	16	87.5	Well Done	Yes	l	75
606	191	2011-10-19 16:39:00	11 to 15 minutes	1 to 5 minutes	Highly Satisfied	Altered Mental Status	Communication Skills	Case Pres	14	17	82.3529	Well Done	Yes	t	78
661	191	2011-10-12 09:40:00	11 to 15 minutes	11 to 15 minutes	Highly Satisfied	Cough	Communication Skills	Case Pres	16	17	94.1176	Well Done	Yes	t	78
275	191	2011-09-12 14:31:00	11 to 15 minutes	6 to 10 minutes	Neutral	Headache	Physical Exam Skills	Physical	10	13	76.9231	Well Done	Yes	t	78
275	191	2011-09-08 10:29:00	6 to 10 minutes	1 to 5 minutes	Neutral	Joint Pain	Physical Exam Skills	PE	12	12	100	Well Done	No	t	78
275	191	2011-09-12 14:51:00	11 to 15 minutes	6 to 10 minutes	Neutral	Headache	Physical Exam Skills	Physical	16	16	100	Well Done	Yes	t	78
275	191	2011-09-12 13:41:00	11 to 15 minutes	6 to 10 minutes	Neutral	Headache	History Taking Skills	History	41	41	100	Well Done	Yes	t	78
275	191	2011-09-22 18:10:00	6 to 10 minutes	1 to 5 minutes	Satisfied	GI Bleed	Communication Skills	Case Presentation	15	17	88.2353	Not Done	Yes	t	78
492	191	2011-09-29 14:38:00	Over 15 minutes	6 to 10 minutes	Satisfied	GI Bleed	Communication Skills	Case Presentation	17	17	100	Well Done	Yes	t	78
606	191	2011-10-19 16:53:00	11 to 15 minutes	1 to 5 minutes	Satisfied	CHF	Physical Exam Skills	Physical	24	24	100	Well Done	Yes	t	78
606	191	2011-10-20 13:10:00	11 to 15 minutes	6 to 10 minutes	Satisfied	Abdominal Pain	Physical Exam Skills	Physical Exam	25	25	100	Well Done	Yes	t	78
717	192	2011-07-22 15:04:00	6 to 10 minutes	1 to 5 minutes	Highly Satisfied	CHF	History Taking Skills	History	34	36	94.4444	Not Done	No	f	76
1670	192	2011-07-22 14:59:00	6 to 10 minutes	1 to 5 minutes	Highly Satisfied	Cough	History Taking Skills	History	30	31	96.7742	Well Done	Yes	f	76
717	192	2011-07-19 16:02:00	11 to 15 minutes	6 to 10 minutes	Highly Satisfied	Joint Pain	History Taking Skills	History	42	43	97.6744	Not Done	Yes	f	76
717	192	2011-07-19 16:06:00	6 to 10 minutes	6 to 10 minutes	Highly Satisfied	Joint Pain	Physical Exam Skills	PE	10	10	100	Well Done	No	f	76
717	192	2011-07-21 14:05:00	6 to 10 minutes	1 to 5 minutes	Highly Satisfied	Abdominal Pain	Communication Skills	Case Pres	16	16	100	Well Done	Yes	f	76
1670	192	2011-07-22 14:47:00	11 to 15 minutes	6 to 10 minutes	Highly Satisfied	Cough	Physical Exam Skills	Physical	16	16	100	Well Done	Yes	f	76
717	192	2011-07-19 15:35:00	11 to 15 minutes	6 to 10 minutes	Highly Satisfied	Joint Pain	Communication Skills	Case Presentation	17	17	100	Well Done	Yes	f	76
717	192	2011-07-22 15:02:00	6 to 10 minutes	6 to 10 minutes	Highly Satisfied	CHF	Communication Skills	Case Pres	17	17	100	Well Done	Yes	f	76
1670	192	2011-07-22 14:52:00	6 to 10 minutes	1 to 5 minutes	Highly Satisfied	Cough	Communication Skills	Case Pres	17	17	100	Well Done	Yes	f	76
717	192	2011-07-22 14:49:00	6 to 10 minutes	1 to 5 minutes	Highly Satisfied	CHF	Physical Exam Skills	Physical	24	24	100	Well Done	Yes	f	76
703	193	2010-11-05 10:48:00	11 to 15 minutes	6 to 10 minutes	Highly Satisfied	Abdominal Pain	History Taking Skills	Abd Pain: History	34	47	72.3404	Well Done	Yes	s	70
692	193	2010-12-07 15:51:00	6 to 10 minutes	6 to 10 minutes	Highly Satisfied	Depression/Psych	History Taking Skills	History	38	50	76	Needs Improvement	Yes	s	70
538	193	2010-11-19 13:58:00	11 to 15 minutes	6 to 10 minutes	Highly Satisfied	Abdominal Pain	Physical Exam Skills	Physical Exam	25	31	80.6452	Well Done	Yes	s	70
502	193	2010-12-10 20:41:00	11 to 15 minutes	11 to 15 minutes	Highly Satisfied	COPD/Asthma	Communication Skills	Case Pres	14	14	100	Well Done	Yes	s	70
581	193	2010-11-29 21:56:00	11 to 15 minutes	6 to 10 minutes	Satisfied	Clinical Skills	Physical Exam Skills	Clinical Skills: CV Exam	16	19	84.2105	Well Done	Yes	s	70
581	194	2010-12-15 09:35:00	6 to 10 minutes	Over 15 minutes	Highly Dissatisfied	Chest Pain	Communication Skills	Case Pres	17	17	100	Well Done	Yes	s	88
48	194	2010-12-07 19:06:00	11 to 15 minutes	1 to 5 minutes	Highly Satisfied	CHF	Physical Exam Skills	Physical	12	22	54.5455	Needs Improvement	No	s	88
491	194	2010-12-17 14:06:00	11 to 15 minutes	1 to 5 minutes	Highly Satisfied	Abdominal Pain	Physical Exam Skills	Physical Exam	16	20	80	Well Done	No	s	88
473	194	2010-12-09 15:23:00	6 to 10 minutes	6 to 10 minutes	Highly Satisfied	Abdominal Pain	History Taking Skills	Abd Pain: History	44	47	93.617	Well Done	Yes	s	88
473	194	2010-12-09 15:17:00	11 to 15 minutes	11 to 15 minutes	Satisfied	Joint Pain	Communication Skills	Case Presentation	17	17	100	Well Done	Yes	s	88
199	195	2010-12-10 14:33:00	Over 15 minutes	1 to 5 minutes	Satisfied	Chest Pain	Physical Exam Skills	Physical	23	30	76.6667	Well Done	Yes	k	75
921	195	2010-12-02 16:51:00	11 to 15 minutes	6 to 10 minutes	Satisfied	Hypertension	Physical Exam Skills	HTN: Physical exam	27	34	79.4118	Well Done	Yes	k	75
707	195	2010-12-09 15:26:00	Over 15 minutes	6 to 10 minutes	Satisfied	Altered Mental Status	Physical Exam Skills	Physical Exam	32	40	80	Well Done	Yes	k	75
921	195	2010-12-02 16:47:00	11 to 15 minutes	6 to 10 minutes	Satisfied	Diabetes	Physical Exam Skills	Physical	17	21	80.9524	Well Done	Yes	k	75
2716	195	2010-12-14 12:41:00	6 to 10 minutes	6 to 10 minutes	Satisfied	Abdominal Pain	Communication Skills	Case Pres	13	16	81.25	Well Done	Yes	k	75
707	195	2010-12-09 14:38:00	11 to 15 minutes	6 to 10 minutes	Satisfied	Anemia	Physical Exam Skills	Physical	23	28	82.1429	Well Done	Yes	k	75
2383	195	2010-12-14 12:19:00	Over 15 minutes	6 to 10 minutes	Satisfied	Abdominal Pain	History Taking Skills	Abd Pain: History	43	47	91.4894	Well Done	Yes	k	75
796	195	2010-12-03 17:00:00	11 to 15 minutes	6 to 10 minutes	Satisfied	Depression/Psych	Communication Skills	Case Pres	15	16	93.75	Well Done	Yes	k	75
1091	195	2010-12-03 15:55:00	11 to 15 minutes	6 to 10 minutes	Satisfied	Headache	History Taking Skills	History	41	42	97.619	Well Done	Yes	k	75
610	195	2010-12-08 13:56:00	Over 15 minutes	Over 15 minutes	Satisfied	Altered Mental Status	Communication Skills	Case Pres	17	17	100	Well Done	Yes	k	75
476	196	2011-07-28 10:17:00	Over 15 minutes	11 to 15 minutes	Highly Satisfied	Abdominal Pain	Communication Skills	Case Pres	16	16	100	Well Done	Yes	g	74
99	196	2011-07-28 07:45:00	11 to 15 minutes	11 to 15 minutes	Neutral	CHF	Physical Exam Skills	Physical	22	24	91.6667	Well Done	Yes	g	74
99	196	2011-07-28 07:41:00	11 to 15 minutes	11 to 15 minutes	Neutral	Altered Mental Status	Communication Skills	Case Pres	16	17	94.1176	Well Done	Yes	g	74
476	196	2011-07-28 14:08:00	6 to 10 minutes	11 to 15 minutes	Neutral	Chest Pain	History Taking Skills	History	44	44	100	Well Done	Yes	g	74
476	196	2011-07-28 13:41:00	11 to 15 minutes	11 to 15 minutes	Satisfied	Abdominal Pain	Physical Exam Skills	Physical Exam	19	25	76	Well Done	Yes	g	74
99	196	2011-08-01 16:04:00	Over 15 minutes	Over 15 minutes	Satisfied	Abdominal Pain	Physical Exam Skills	Physical Exam	21	25	84	Well Done	Yes	g	74
99	196	2011-08-08 15:59:00	11 to 15 minutes	11 to 15 minutes	Satisfied	Joint Pain	Communication Skills	Case Presentation	16	17	94.1176	Well Done	Yes	g	74
694	196	2011-08-23 11:49:00	6 to 10 minutes	11 to 15 minutes	Satisfied	GI Bleed	Communication Skills	Case Presentation	17	17	100	Well Done	Yes	g	74
99	196	2011-08-08 16:12:00	6 to 10 minutes	11 to 15 minutes	Satisfied	Joint Pain	Physical Exam Skills	PE	38	38	100	Well Done	Yes	g	74
476	196	2011-07-28 14:35:00	11 to 15 minutes	6 to 10 minutes	Satisfied	Joint Pain	History Taking Skills	History	43	43	100	Well Done	Yes	g	74
76	197	2010-09-20 17:15:00	6 to 10 minutes	6 to 10 minutes	Highly Satisfied	Back pain	History Taking Skills	History	29	33	87.8788	Well Done	Yes		74
2383	197	2010-10-14 13:41:00	6 to 10 minutes	6 to 10 minutes	Satisfied	Dyspnea	Physical Exam Skills	Physical	15	24	62.5	Needs Improvement	Yes		74
889	197	2010-09-20 09:46:00	11 to 15 minutes	1 to 5 minutes	Satisfied	Diabetes	Physical Exam Skills	Physical	15	21	71.4286	Needs Improvement	Yes		74
530	197	2010-09-21 12:54:00	11 to 15 minutes	6 to 10 minutes	Satisfied	Abdominal Pain	History Taking Skills	Abd Pain: History	37	47	78.7234	Well Done	Yes		74
530	197	2010-09-21 12:57:00	11 to 15 minutes	6 to 10 minutes	Satisfied	Abdominal Pain	Physical Exam Skills	Physical Exam	25	31	80.6452	Well Done	Yes		74
2383	197	2010-10-12 13:45:00	6 to 10 minutes	1 to 5 minutes	Satisfied	Cough	Physical Exam Skills	Physical	14	17	82.3529	Well Done	Yes		74
50	197	2010-09-20 10:07:00	6 to 10 minutes	6 to 10 minutes	Satisfied	COPD/Asthma	Physical Exam Skills	Physical	18	21	85.7143	Needs Improvement	No		74
989	197	2010-10-07 00:44:00	11 to 15 minutes	11 to 15 minutes	Satisfied	Fluid Elyte Acid-base	History Taking Skills	History	19	22	86.3636	Needs Improvement	Yes		74
4740	197	2010-10-20 16:32:00	Over 15 minutes	1 to 5 minutes	Satisfied	COPD/Asthma	Communication Skills	Case Pres	14	14	100	Well Done	Yes		74
4740	197	2010-10-20 16:35:00	Over 15 minutes	1 to 5 minutes	Satisfied	Fluid Elyte Acid-base	Communication Skills	Case Presentation	17	17	100	Well Done	Yes		74
65	198	2010-12-07 19:20:00	11 to 15 minutes	6 to 10 minutes	Satisfied	Clinical Skills	Physical Exam Skills	HEENT / NECK Exam	28	39	71.7949	Needs Improvement	Yes	s	71
65	198	2010-12-07 19:08:00	1 to 5 minutes	1 to 5 minutes	Satisfied	Altered Mental Status	Communication Skills	Case Pres	14	17	82.3529	Well Done	Yes	s	71
65	198	2010-12-09 14:36:00	6 to 10 minutes	1 to 5 minutes	Satisfied	Cough	Physical Exam Skills	Physical	16	17	94.1176	Well Done	Yes	s	71
538	198	2010-12-07 22:58:00	6 to 10 minutes	1 to 5 minutes	Satisfied	Liver Dz	Communication Skills	Liver Dz: Case Presentation	17	17	100	Well Done	Yes	s	71
826	199	2011-09-20 13:53:00	11 to 15 minutes	Over 15 minutes	Highly Satisfied	Depression/Psych	Communication Skills	Case Pres	10	16	62.5	Well Done	Yes	f	78
826	199	2011-09-15 21:13:00	6 to 10 minutes	6 to 10 minutes	Highly Satisfied	Chest Pain	History Taking Skills	History	31	44	70.4545	Well Done	Yes	f	78
145	199	2011-09-13 16:23:00	1 to 5 minutes	1 to 5 minutes	Highly Satisfied	Joint Pain	History Taking Skills	History	32	43	74.4186	Needs Improvement	Yes	f	78
70	199	2011-10-12 11:45:00	6 to 10 minutes	6 to 10 minutes	Highly Satisfied	Altered Mental Status	Communication Skills	Case Pres	16	17	94.1176	Well Done	Yes	f	78
826	199	2011-09-13 11:57:00	Over 15 minutes	Over 15 minutes	Highly Satisfied	Back pain	History Taking Skills	History	32	32	100	Well Done	Yes	f	78
70	199	2011-10-07 14:46:00	6 to 10 minutes	6 to 10 minutes	Satisfied	Liver Dz	Physical Exam Skills	Liver Disease: Physical Exam	14	23	60.8696	Not Done	No	f	78
3092	199	2011-10-13 10:50:00	6 to 10 minutes	6 to 10 minutes	Satisfied	Cough	History Taking Skills	History	23	31	74.1935	Well Done	Yes	f	78
145	199	2011-09-13 15:19:00	6 to 10 minutes	6 to 10 minutes	Satisfied	Joint Pain	Communication Skills	Case Presentation	16	17	94.1176	Well Done	Yes	f	78
826	199	2011-09-09 14:18:00	Over 15 minutes	Over 15 minutes	Satisfied	Chest Pain	Communication Skills	Case Pres	17	17	100	Well Done	Yes	f	78
826	199	2011-09-30 15:50:00	11 to 15 minutes	Over 15 minutes	Satisfied	Back pain	Physical Exam Skills	Physical Exam	17	17	100	Well Done	Yes	f	78
30	200	2011-10-17 11:53:00	6 to 10 minutes	1 to 5 minutes	Highly Satisfied	Clinical Skills	Physical Exam Skills	Clinical Skills: Neurologic Exam	21	28	75	Well Done	Yes	k	68
30	200	2011-10-17 11:56:00	6 to 10 minutes	1 to 5 minutes	Highly Satisfied	Clinical Skills	Physical Exam Skills	Clinical Skills: Neurologic Exam	8	9	88.8889	Well Done	Yes	k	68
251	200	2011-10-18 11:41:00	1 to 5 minutes	1 to 5 minutes	Highly Satisfied	Clinical Skills	Communication Skills	Smoking Cessation	9	10	90	Well Done	Yes	k	68
134	200	2011-10-14 12:33:00	6 to 10 minutes	6 to 10 minutes	Highly Satisfied	Clinical Skills	Physical Exam Skills	HEENT / NECK Exam	16	16	100	Well Done	Yes	k	68
199	200	2011-09-23 17:57:00	6 to 10 minutes	6 to 10 minutes	Satisfied	Diabetes	Communication Skills	Case Presentation	14	17	82.3529	Well Done	Yes	k	68
199	200	2011-10-11 12:20:00	6 to 10 minutes	6 to 10 minutes	Satisfied	Headache	Communication Skills	Case Presentation	14	17	82.3529	Well Done	Yes	k	68
199	200	2011-09-13 16:07:00	Over 15 minutes	Over 15 minutes	Satisfied	Liver Dz	History Taking Skills	Liver Dz: History	29	35	82.8571	Well Done	Yes	k	68
199	200	2011-09-23 18:24:00	6 to 10 minutes	6 to 10 minutes	Satisfied	Clinical Skills	Physical Exam Skills	Clinical Skills: CV Exam	14	16	87.5	Not Done	Yes	k	68
199	200	2011-09-13 16:13:00	11 to 15 minutes	Over 15 minutes	Satisfied	Liver Dz	Physical Exam Skills	Liver Disease: Physical Exam	22	23	95.6522	Not Done	No	k	68
199	200	2011-09-19 12:16:00	11 to 15 minutes	6 to 10 minutes	Satisfied	COPD/Asthma	Physical Exam Skills	Physical	4	4	100	Well Done	No	k	68
99	201	2010-07-22 12:14:00	11 to 15 minutes	11 to 15 minutes	Dissatisfied	Depression/Psych	Communication Skills	Case Pres	10	16	62.5	Well Done	Yes	g	67
289	201	2010-07-18 15:51:00	11 to 15 minutes	1 to 5 minutes	Highly Satisfied	Altered Mental Status	Physical Exam Skills	Physical Exam	27	40	67.5	Needs Improvement	Yes	g	67
497	201	2010-08-13 08:26:00	Over 15 minutes	11 to 15 minutes	Highly Satisfied	Altered Mental Status	Physical Exam Skills	Physical Exam	35	40	87.5	Well Done	Yes	g	67
2402	201	2010-08-11 07:56:00	Over 15 minutes	11 to 15 minutes	Highly Satisfied	COPD/Asthma	Communication Skills	Case Pres	14	14	100	Well Done	Yes	g	67
5048	201	2010-08-10 20:14:00	Over 15 minutes	1 to 5 minutes	Highly Satisfied	COPD/Asthma	Communication Skills	Case Pres	14	14	100	Well Done	Yes	g	67
64	201	2010-08-12 07:44:00	11 to 15 minutes	1 to 5 minutes	Highly Satisfied	Hypertension	Communication Skills	Case Presentation	17	17	100	Well Done	Yes	g	67
686	201	2010-07-17 10:48:00	6 to 10 minutes	1 to 5 minutes	Highly Satisfied	Chest Pain	Communication Skills	Case Pres	17	17	100	Well Done	Yes	g	67
497	201	2010-08-13 15:17:00	11 to 15 minutes	11 to 15 minutes	Satisfied	Abdominal Pain	Physical Exam Skills	Physical Exam	26	31	83.871	Well Done	Yes	g	67
497	201	2010-08-12 14:01:00	11 to 15 minutes	11 to 15 minutes	Satisfied	Diabetes	Communication Skills	Case Presentation	16	17	94.1176	Well Done	Yes	g	67
686	201	2010-07-15 17:19:00	11 to 15 minutes	6 to 10 minutes	Satisfied	Diabetes	Communication Skills	Case Presentation	16	17	94.1176	Well Done	Yes	g	67
133	202	2012-03-30 15:47:00	6 to 10 minutes	1 to 5 minutes	Highly Satisfied	Anemia	Communication Skills	Case Pres	16	16	100	Well Done	Yes	f	80
133	202	2012-03-30 15:51:00	6 to 10 minutes	6 to 10 minutes	Highly Satisfied	GI Bleed	Communication Skills	Case Presentation	17	17	100	Well Done	Yes	f	80
133	202	2012-03-30 15:53:00	11 to 15 minutes	11 to 15 minutes	Highly Satisfied	Diabetes	Communication Skills	Case Presentation	17	17	100	Well Done	Yes	f	80
133	202	2012-03-30 15:55:00	6 to 10 minutes	11 to 15 minutes	Highly Satisfied	Headache	Communication Skills	Case Presentation	17	17	100	Well Done	Yes	f	80
4999	202	2012-03-20 15:08:00	Over 15 minutes	Over 15 minutes	Highly Satisfied	COPD/Asthma	Physical Exam Skills	Physical	19	19	100	Well Done	No	f	80
133	202	2012-03-30 12:09:00	11 to 15 minutes	1 to 5 minutes	Highly Satisfied	Liver Dz	History Taking Skills	Liver Dz: History	35	35	100	Well Done	Yes	f	80
1116	202	2012-03-08 15:08:00	6 to 10 minutes	6 to 10 minutes	Neutral	Back pain	Physical Exam Skills	Physical Exam	26	39	66.6667	Well Done	No	f	80
83	202	2012-03-06 12:18:00	1 to 5 minutes	6 to 10 minutes	Satisfied	Abdominal Pain	Physical Exam Skills	Physical Exam	15	15	100	Well Done	No	f	80
83	202	2012-03-13 16:12:00	6 to 10 minutes	1 to 5 minutes	Satisfied	Hypertension	Communication Skills	Case Presentation	17	17	100	Well Done	Yes	f	80
98	203	2012-08-17 06:52:54	6 to 10 minutes	6 to 10 minutes	Highly Satisfied	Dyspnea	Physical Exam Skills	Physical	25	30	83.3333	Well Done	Yes	u	88
1325	203	2012-08-20 13:09:01	6 to 10 minutes	6 to 10 minutes	Highly Satisfied	CHF	Communication Skills	Case Pres	15	17	88.2353	Well Done	Yes	u	88
98	203	2012-08-17 07:20:59	6 to 10 minutes	1 to 5 minutes	Highly Satisfied	Clinical Skills Hand Offs	Sign Out	Hand Offs	12	13	92.3077	Well Done	Yes	u	88
806	203	2012-07-19 18:08:58	Over 15 minutes	6 to 10 minutes	Highly Satisfied	Dyspnea	Physical Exam Skills	Physical	28	30	93.3333	Well Done	Yes	u	88
806	203	2012-07-19 18:21:07	Over 15 minutes	6 to 10 minutes	Highly Satisfied	Fluid Elyte Acid-base	Physical Exam Skills	PE	16	16	100	Well Done	Yes	u	88
98	203	2012-08-15 01:08:25	6 to 10 minutes	6 to 10 minutes	Highly Satisfied	Joint Pain	Communication Skills	Case Presentation	17	17	100	Well Done	Yes	u	88
806	203	2012-07-19 18:15:28	Over 15 minutes	6 to 10 minutes	Highly Satisfied	Abdominal Pain	Physical Exam Skills	Physical Exam	25	25	100	Well Done	Yes	u	88
74	203	2012-07-23 15:43:13	6 to 10 minutes	6 to 10 minutes	Satisfied	Hypertension	History Taking Skills	HTN: History	26	47	55.3191	Well Done	No	u	88
74	203	2012-07-23 16:58:24	6 to 10 minutes	6 to 10 minutes	Satisfied	COPD/Asthma	Physical Exam Skills	Physical	17	19	89.4737	Well Done	Yes	u	88
2195	203	2012-08-11 07:04:57	11 to 15 minutes	6 to 10 minutes	Satisfied	Fluid Elyte Acid-base	Communication Skills	Case Presentation	17	17	100	Well Done	Yes	u	88
745	204	2010-07-26 09:59:00	11 to 15 minutes	1 to 5 minutes	Highly Satisfied	Joint Pain	History Taking Skills	History	6	16	37.5	Needs Improvement	Yes		92
50	204	2010-08-17 13:58:00	Over 15 minutes	Over 15 minutes	Highly Satisfied	Fluid Elyte Acid-base	Communication Skills	Case Presentation	21	39	53.8462	Not Done	Yes		92
548	204	2010-07-23 13:23:00	11 to 15 minutes	1 to 5 minutes	Highly Satisfied	Headache	Physical Exam Skills	Physical	25	33	75.7576	Well Done	Yes		92
575	204	2010-07-20 12:43:00	6 to 10 minutes	1 to 5 minutes	Highly Satisfied	Headache	Physical Exam Skills	Physical	26	33	78.7879	Well Done	Yes		92
36	204	2010-08-02 11:29:00	Over 15 minutes	11 to 15 minutes	Highly Satisfied	Abdominal Pain	Physical Exam Skills	Physical Exam	26	31	83.871	Well Done	Yes		92
36	204	2010-08-09 09:43:00	1 to 5 minutes	1 to 5 minutes	Highly Satisfied	Abdominal Pain	Physical Exam Skills	Physical Exam	26	31	83.871	Well Done	Yes		92
50	204	2010-08-24 07:24:00	6 to 10 minutes	6 to 10 minutes	Highly Satisfied	Altered Mental Status	Physical Exam Skills	Physical Exam	28	31	90.3226	Well Done	Yes		92
50	204	2010-08-24 07:22:00	6 to 10 minutes	6 to 10 minutes	Highly Satisfied	Altered Mental Status	History Taking Skills	History	23	24	95.8333	Well Done	Yes		92
548	204	2010-07-23 13:12:00	11 to 15 minutes	1 to 5 minutes	Highly Satisfied	Headache	History Taking Skills	History	41	42	97.619	Well Done	Yes		92
50	204	2010-08-17 14:08:00	6 to 10 minutes	6 to 10 minutes	Highly Satisfied	Fluid Elyte Acid-base	Communication Skills	Case Presentation	17	17	100	Well Done	Yes		92
548	204	2010-07-23 13:27:00	11 to 15 minutes	1 to 5 minutes	Highly Satisfied	Headache	Communication Skills	Case Presentation	17	17	100	Well Done	Yes		92
663	205	2010-12-03 13:48:00	Over 15 minutes	Over 15 minutes	Highly Satisfied	Dyspnea	Communication Skills	Case Presentation	15	16	93.75	Well Done	Yes	l	85
105	205	2010-11-08 10:27:00	1 to 5 minutes	1 to 5 minutes	Satisfied	CHF	Physical Exam Skills	Physical	12	31	38.7097	Not Done	No	l	85
1090	205	2010-11-14 08:39:00	6 to 10 minutes	1 to 5 minutes	Satisfied	Liver Dz	Physical Exam Skills	Liver Disease: Physical Exam	18	28	64.2857	Well Done	Yes	l	85
663	205	2010-11-29 12:02:00	6 to 10 minutes	1 to 5 minutes	Satisfied	Fluid Elyte Acid-base	Communication Skills	Case Presentation	11	17	64.7059	Needs Improvement	Yes	l	85
53	205	2010-11-12 10:06:00	1 to 5 minutes	11 to 15 minutes	Satisfied	Altered Mental Status	Communication Skills	Case Pres	12	17	70.5882	Well Done	Yes	l	85
107	205	2010-11-04 13:13:00	1 to 5 minutes	1 to 5 minutes	Satisfied	Depression/Psych	Communication Skills	Case Pres	12	16	75	Well Done	Yes	l	85
105	205	2010-10-30 10:44:00	Over 15 minutes	Over 15 minutes	Satisfied	Diabetes	Communication Skills	Case Presentation	13	17	76.4706	Well Done	Yes	l	85
53	205	2010-11-21 11:56:00	1 to 5 minutes	1 to 5 minutes	Satisfied	Abdominal Pain	Communication Skills	Case Pres	14	16	87.5	Well Done	Yes	l	85
105	205	2010-11-02 11:22:00	1 to 5 minutes	1 to 5 minutes	Satisfied	Depression/Psych	Communication Skills	Case Pres	14	16	87.5	Well Done	Yes	l	85
53	205	2010-11-15 11:09:00	1 to 5 minutes	1 to 5 minutes	Satisfied	Chest Pain	Communication Skills	Case Pres	15	17	88.2353	Well Done	Yes	l	85
105	205	2010-10-31 11:14:00	6 to 10 minutes	1 to 5 minutes	Satisfied	Headache	Communication Skills	Case Presentation	15	17	88.2353	Well Done	Yes	l	85
105	205	2010-10-30 10:42:00	6 to 10 minutes	1 to 5 minutes	Satisfied	Abdominal Pain	Communication Skills	Case Pres	15	16	93.75	Well Done	Yes	l	85
53	205	2010-11-10 11:26:00	1 to 5 minutes	1 to 5 minutes	Satisfied	Back pain	Communication Skills	Case Pres	17	17	100	Well Done	Yes	l	85
57	206	2010-12-09 21:02:00	Over 15 minutes	Over 15 minutes	Highly Satisfied	Liver Dz	Physical Exam Skills	Liver Disease: Physical Exam	22	28	78.5714	Well Done	Yes	k	83
4640	206	2010-12-06 12:47:00	Over 15 minutes	6 to 10 minutes	Highly Satisfied	Clinical Skills	Physical Exam Skills	HEENT / NECK Exam	53	61	86.8852	Well Done	Yes	k	83
707	206	2010-12-03 15:32:00	11 to 15 minutes	6 to 10 minutes	Highly Satisfied	Liver Dz	Communication Skills	Liver Dz: Case Presentation	17	17	100	Well Done	Yes	k	83
#NULL!	206	2010-11-16 18:05:00	Over 15 minutes	1 to 5 minutes	Satisfied	Abdominal Pain	History Taking Skills	Abd Pain: History	34	47	72.3404	Well Done	Yes	k	83
#NULL!	206	2010-11-16 18:13:00	11 to 15 minutes	1 to 5 minutes	Satisfied	Headache	History Taking Skills	History	32	42	76.1905	Needs Improvement	Yes	k	83
#NULL!	206	2010-11-16 18:16:00	11 to 15 minutes	1 to 5 minutes	Satisfied	Headache	Physical Exam Skills	Physical	26	33	78.7879	Well Done	Yes	k	83
#NULL!	206	2010-11-16 18:09:00	Over 15 minutes	1 to 5 minutes	Satisfied	Abdominal Pain	Physical Exam Skills	Physical Exam	25	31	80.6452	Well Done	Yes	k	83
57	206	2010-11-16 18:20:00	1 to 5 minutes	1 to 5 minutes	Satisfied	Abdominal Pain	Communication Skills	Case Pres	16	16	100	Well Done	Yes	k	83
57	206	2010-11-16 18:18:00	1 to 5 minutes	1 to 5 minutes	Satisfied	Back pain	Communication Skills	Case Pres	17	17	100	Well Done	Yes	k	83
590	207	2011-03-14 18:35:00	6 to 10 minutes	1 to 5 minutes	Highly Satisfied	Headache	Communication Skills	Case Presentation	15	17	88.2353	Well Done	Yes	g	81
714	207	2011-03-15 16:10:00	6 to 10 minutes	1 to 5 minutes	Neutral	Dyspnea	Physical Exam Skills	Physical	11	24	45.8333	Needs Improvement	No	g	81
714	207	2011-03-15 16:06:00	Over 15 minutes	6 to 10 minutes	Neutral	Cough	History Taking Skills	History	23	41	56.0976	Needs Improvement	No	g	81
37	207	2011-03-10 15:48:00	11 to 15 minutes	6 to 10 minutes	Satisfied	Abdominal Pain	History Taking Skills	Abd Pain: History	26	47	55.3191	Needs Improvement	No	g	81
37	207	2011-03-10 15:35:00	1 to 5 minutes	1 to 5 minutes	Satisfied	Abdominal Pain	Physical Exam Skills	Physical Exam	21	31	67.7419	Well Done	Yes	g	81
714	207	2011-03-29 19:03:00	6 to 10 minutes	1 to 5 minutes	Satisfied	Abdominal Pain	History Taking Skills	Abd Pain: History	32	47	68.0851	Needs Improvement	Yes	g	81
590	207	2011-03-14 18:31:00	Over 15 minutes	6 to 10 minutes	Satisfied	Headache	Physical Exam Skills	Physical	23	33	69.697	Well Done	Yes	g	81
714	207	2011-03-29 19:08:00	6 to 10 minutes	1 to 5 minutes	Satisfied	Back pain	History Taking Skills	History	24	33	72.7273	Needs Improvement	Yes	g	81
37	208	2012-09-10 15:07:29	1 to 5 minutes	6 to 10 minutes	Highly Satisfied	Clinical Skills Hand Offs	Sign Out	Hand Offs	0	13	0	Not Done / Unsatisfactory	Yes	g	73
37	208	2012-09-10 15:32:33	6 to 10 minutes	6 to 10 minutes	Highly Satisfied	COPD/Asthma	History Taking Skills	History	37	37	100	Well Done	Yes	g	73
135	208	2012-09-08 23:03:45	11 to 15 minutes	11 to 15 minutes	Satisfied	Headache	Physical Exam Skills	Physical	26	29	89.6552	Well Done	Yes	g	73
182	208	2012-09-27 15:08:35	Over 15 minutes	1 to 5 minutes	Satisfied	Headache	Physical Exam Skills	Physical	26	29	89.6552	Well Done	Yes	g	73
135	208	2012-09-08 23:01:27	11 to 15 minutes	11 to 15 minutes	Satisfied	Headache	History Taking Skills	History	42	44	95.4545	Well Done	Yes	g	73
37	208	2012-09-18 14:03:12	6 to 10 minutes	6 to 10 minutes	Satisfied	Chest Pain	Physical Exam Skills	Physical	26	27	96.2963	Well Done	Yes	g	73
37	208	2012-09-10 15:23:03	6 to 10 minutes	Over 15 minutes	Satisfied	Abdominal Pain	Physical Exam Skills	Physical Exam	25	25	100	Well Done	Yes	g	73
37	208	2012-10-02 14:22:26	6 to 10 minutes	1 to 5 minutes	Satisfied	Abdominal Pain	Physical Exam Skills	Physical Exam	26	26	100	Well Done	Yes	g	73
37	208	2012-10-10 12:46:19	6 to 10 minutes	6 to 10 minutes	Satisfied	Abdominal Pain	Physical Exam Skills	Physical Exam	26	26	100	Well Done	Yes	g	73
37	208	2012-10-02 14:42:18	1 to 5 minutes	1 to 5 minutes	Satisfied	Dyspnea	Physical Exam Skills	Physical	30	30	100	Well Done	Yes	g	73
4824	209	2011-07-28 06:57:00	Over 15 minutes	Over 15 minutes	Highly Satisfied	Dyspnea	History Taking Skills	History	36	40	90	Needs Improvement	No	k	82
134	209	2011-07-28 13:45:00	11 to 15 minutes	11 to 15 minutes	Highly Satisfied	Dyspnea	Communication Skills	Case Presentation	16	16	100	Well Done	Yes	k	82
698	209	2011-08-04 11:06:00	6 to 10 minutes	1 to 5 minutes	Highly Satisfied	Joint Pain	Communication Skills	Case Presentation	17	17	100	Well Done	Yes	k	82
698	209	2011-08-12 12:40:00	Over 15 minutes	1 to 5 minutes	Highly Satisfied	Altered Mental Status	Communication Skills	Case Pres	17	17	100	Well Done	Yes	k	82
134	209	2011-07-25 17:01:00	11 to 15 minutes	6 to 10 minutes	Highly Satisfied	Chest Pain	Physical Exam Skills	Physical	27	27	100	Well Done	Yes	k	82
294	209	2011-08-23 12:00:00	11 to 15 minutes	1 to 5 minutes	Highly Satisfied	Chest Pain	History Taking Skills	History	44	44	100	Well Done	Yes	k	82
603	209	2011-08-16 10:18:00	Over 15 minutes	1 to 5 minutes	Satisfied	Headache	History Taking Skills	History	37	41	90.2439	Needs Improvement	No	k	82
134	209	2011-07-27 08:24:00	6 to 10 minutes	6 to 10 minutes	Satisfied	Cough	Physical Exam Skills	Physical	15	16	93.75	Well Done	Yes	k	82
603	209	2011-08-24 14:57:00	Over 15 minutes	1 to 5 minutes	Satisfied	Abdominal Pain	Physical Exam Skills	Physical Exam	25	25	100	Well Done	Yes	k	82
134	209	2011-07-23 16:38:00	11 to 15 minutes	6 to 10 minutes	Satisfied	Altered Mental Status	Physical Exam Skills	Physical Exam	37	37	100	Well Done	Yes	k	82
998	210	2011-08-06 17:41:00	Over 15 minutes	6 to 10 minutes	Highly Satisfied	Chest Pain	Physical Exam Skills	Physical	22	27	81.4815	Well Done	Yes	m	77
998	210	2011-08-06 17:47:00	11 to 15 minutes	1 to 5 minutes	Highly Satisfied	Chest Pain	History Taking Skills	History	37	44	84.0909	Needs Improvement	No	m	77
5036	210	2011-07-21 16:14:00	Over 15 minutes	Over 15 minutes	Highly Satisfied	Clinical Skills	Communication Skills	Smoking Cessation	10	10	100	Well Done	Yes	m	77
5503	210	2011-07-21 16:12:00	Over 15 minutes	Over 15 minutes	Highly Satisfied	Clinical Skills	Communication Skills	Smoking Cessation	10	10	100	Well Done	Yes	m	77
2509	210	2011-08-09 17:43:00	6 to 10 minutes	1 to 5 minutes	Highly Satisfied	Chest Pain	Communication Skills	Case Pres	17	17	100	Well Done	Yes	m	77
1044	210	2011-07-11 09:07:00	Over 15 minutes	1 to 5 minutes	Highly Satisfied	Diabetes	Physical Exam Skills	Physical	19	19	100	Well Done	Yes	m	77
2509	210	2011-08-12 18:07:00	Over 15 minutes	11 to 15 minutes	Highly Satisfied	Fluid Elyte Acid-base	History Taking Skills	History	21	21	100	Well Done	Yes	m	77
1044	210	2011-07-11 09:03:00	Over 15 minutes	1 to 5 minutes	Highly Satisfied	Dysuria	History Taking Skills	History	22	22	100	Well Done	Yes	m	77
5036	210	2011-07-19 16:15:00	Over 15 minutes	Over 15 minutes	Highly Satisfied	Joint Pain	History Taking Skills	History	43	43	100	Well Done	Yes	m	77
998	210	2011-08-08 15:17:00	Over 15 minutes	6 to 10 minutes	Highly Satisfied	Chest Pain	History Taking Skills	History	44	44	100	Well Done	Yes	m	77
87	211	2012-07-26 18:43:27	Over 15 minutes	6 to 10 minutes	Highly Satisfied	GI Bleed	History Taking Skills	GI Bleed: History	37	43	86.0465	Well Done	Yes	k	68
88	211	2012-08-09 15:15:19	11 to 15 minutes	6 to 10 minutes	Highly Satisfied	Abdominal Pain	Physical Exam Skills	Physical Exam	23	25	92	Well Done	Yes	k	68
29	211	2012-07-19 14:41:43	11 to 15 minutes	11 to 15 minutes	Highly Satisfied	Dyspnea	History Taking Skills	History	43	45	95.5556	Well Done	Yes	k	68
87	211	2012-07-27 08:03:37	Over 15 minutes	11 to 15 minutes	Highly Satisfied	CHF	Physical Exam Skills	Physical	22	23	95.6522	Well Done	Yes	k	68
921	211	2012-08-21 17:15:25	1 to 5 minutes	1 to 5 minutes	Highly Satisfied	Clinical Skills Hand Offs	Sign Out	Hand Offs	13	13	100	Well Done	Yes	k	68
29	211	2012-07-19 14:36:46	11 to 15 minutes	11 to 15 minutes	Highly Satisfied	Fluid Elyte Acid-base	Physical Exam Skills	PE	16	16	100	Well Done	Yes	k	68
4856	211	2012-07-09 13:43:54	Over 15 minutes	6 to 10 minutes	Highly Satisfied	Headache	Physical Exam Skills	Physical	29	29	100	Well Done	Yes	k	68
437	211	2012-08-09 15:19:07	11 to 15 minutes	6 to 10 minutes	Highly Satisfied	Dyspnea	History Taking Skills	History	45	45	100	Well Done	Yes	k	68
2352	211	2012-08-16 13:00:44	Over 15 minutes	Over 15 minutes	Satisfied	Headache	Physical Exam Skills	Physical	22	29	75.8621	Well Done	Yes	k	68
2352	211	2012-08-23 13:57:24	Over 15 minutes	Over 15 minutes	Satisfied	Altered Mental Status	Communication Skills	Case Pres	13	17	76.4706	Well Done	Yes	k	68
2979	212	2011-03-06 20:59:00	6 to 10 minutes	1 to 5 minutes	Satisfied	CHF	Physical Exam Skills	Physical	22	31	70.9677	Needs Improvement	No	g	82
714	212	2011-03-17 09:50:00	6 to 10 minutes	1 to 5 minutes	Satisfied	Headache	Physical Exam Skills	Physical	25	33	75.7576	Needs Improvement	Yes	g	82
37	212	2011-03-06 11:12:00	Over 15 minutes	6 to 10 minutes	Satisfied	COPD/Asthma	History Taking Skills	History	30	39	76.9231	Well Done	Yes	g	82
714	212	2011-03-10 11:41:00	6 to 10 minutes	1 to 5 minutes	Satisfied	Abdominal Pain	Physical Exam Skills	Physical Exam	26	31	83.871	Well Done	Yes	g	82
37	212	2011-03-06 11:15:00	Over 15 minutes	6 to 10 minutes	Satisfied	COPD/Asthma	Physical Exam Skills	Physical	17	19	89.4737	Needs Improvement	No	g	82
694	212	2011-03-10 11:39:00	Over 15 minutes	11 to 15 minutes	Satisfied	Abdominal Pain	Communication Skills	Case Pres	16	16	100	Well Done	Yes	g	82
714	212	2011-04-01 15:34:00	6 to 10 minutes	6 to 10 minutes	Satisfied	Dyspnea	Communication Skills	Case Presentation	16	16	100	Well Done	Yes	g	82
37	212	2011-03-17 09:48:00	Over 15 minutes	1 to 5 minutes	Satisfied	Joint Pain	Communication Skills	Case Presentation	17	17	100	Well Done	Yes	g	82
714	212	2011-04-01 15:28:00	11 to 15 minutes	6 to 10 minutes	Satisfied	Dyspnea	History Taking Skills	History	35	35	100	Well Done	Yes	g	82
2979	212	2011-03-06 20:53:00	Over 15 minutes	6 to 10 minutes	Satisfied	CHF	History Taking Skills	History	36	36	100	Well Done	Yes	g	82
2864	213	2011-09-05 17:58:00	Over 15 minutes	1 to 5 minutes	Highly Satisfied	Headache	History Taking Skills	History	27	41	65.8537	Needs Improvement	No	f	94
2493	213	2011-09-30 10:33:00	6 to 10 minutes	6 to 10 minutes	Neutral	Abdominal Pain	Physical Exam Skills	Physical Exam	11	25	44	Not Done	No	f	94
3095	213	2011-08-31 14:32:00	6 to 10 minutes	6 to 10 minutes	Satisfied	Chest Pain	Physical Exam Skills	Physical	10	27	37.037	Not Done	No	f	94
2864	213	2011-09-21 21:19:00	6 to 10 minutes	11 to 15 minutes	Satisfied	CHF	History Taking Skills	History	25	36	69.4444	Needs Improvement	No	f	94
2493	213	2011-10-08 11:28:00	6 to 10 minutes	6 to 10 minutes	Satisfied	Chest Pain	Physical Exam Skills	Physical	21	27	77.7778	Needs Improvement	No	f	94
2493	213	2011-09-14 11:20:00	6 to 10 minutes	6 to 10 minutes	Satisfied	Anemia	Communication Skills	Case Pres	16	16	100	Well Done	Yes	f	94
2493	213	2011-09-15 16:26:00	6 to 10 minutes	6 to 10 minutes	Satisfied	COPD/Asthma	Physical Exam Skills	Physical	16	16	100	Well Done	No	f	94
2737	213	2011-09-10 12:36:00	6 to 10 minutes	6 to 10 minutes	Satisfied	Dyspnea	Communication Skills	Case Presentation	16	16	100	Well Done	Yes	f	94
2493	213	2011-10-04 13:41:00	6 to 10 minutes	6 to 10 minutes	Satisfied	GI Bleed	Communication Skills	Case Presentation	17	17	100	Well Done	Yes	f	94
2493	213	2011-10-06 14:32:00	6 to 10 minutes	6 to 10 minutes	Satisfied	COPD/Asthma	Physical Exam Skills	Physical	19	19	100	Needs Improvement	No	f	94
596	214	2010-11-08 11:25:00	Over 15 minutes	1 to 5 minutes	Neutral	Joint Pain	History Taking Skills	History	30	47	63.8298	Needs Improvement	Yes	f	72
596	214	2010-11-10 09:58:00	Over 15 minutes	Over 15 minutes	Neutral	Joint Pain	Physical Exam Skills	PE	66	101	65.3465	Not Done	No	f	72
892	214	2010-11-11 11:13:00	11 to 15 minutes	1 to 5 minutes	Neutral	COPD/Asthma	History Taking Skills	History	29	39	74.359	Well Done	Yes	f	72
596	214	2010-11-08 15:17:00	11 to 15 minutes	1 to 5 minutes	Neutral	Altered Mental Status	Communication Skills	Case Pres	14	17	82.3529	Well Done	Yes	f	72
892	214	2010-11-11 10:14:00	6 to 10 minutes	1 to 5 minutes	Neutral	Anemia	Communication Skills	Case Pres	15	16	93.75	Well Done	Yes	f	72
892	214	2010-11-12 17:40:00	6 to 10 minutes	1 to 5 minutes	Neutral	Dysuria	Communication Skills	Case Presentation	17	17	100	Well Done	Yes	f	72
536	214	2010-11-12 18:16:00	11 to 15 minutes	1 to 5 minutes	Satisfied	Anemia	Physical Exam Skills	Physical	19	28	67.8571	Well Done	Yes	f	72
536	214	2010-11-10 14:17:00	6 to 10 minutes	1 to 5 minutes	Satisfied	Liver Dz	Physical Exam Skills	Liver Disease: Physical Exam	20	28	71.4286	Well Done	Yes	f	72
536	214	2010-11-11 09:39:00	11 to 15 minutes	6 to 10 minutes	Satisfied	Liver Dz	Physical Exam Skills	Liver Disease: Physical Exam	21	28	75	Well Done	Yes	f	72
892	214	2010-11-09 13:57:00	11 to 15 minutes	1 to 5 minutes	Satisfied	COPD/Asthma	Physical Exam Skills	Physical	31	35	88.5714	Needs Improvement	No	f	72
670	215	2012-08-16 17:10:14	11 to 15 minutes	1 to 5 minutes	Highly Satisfied	Clinical Skills Hand Offs	Sign Out	Hand Offs	11	13	84.6154	Well Done	Yes	g	76
232	215	2012-07-25 22:54:17	Over 15 minutes	6 to 10 minutes	Highly Satisfied	Altered Mental Status	Physical Exam Skills	Physical Exam	33	37	89.1892	Well Done	Yes	g	76
670	215	2012-08-09 16:41:16	Over 15 minutes	1 to 5 minutes	Highly Satisfied	Abdominal Pain	Communication Skills	Case Pres	16	16	100	Well Done	Yes	g	76
232	215	2012-07-27 08:25:01	Over 15 minutes	11 to 15 minutes	Highly Satisfied	Altered Mental Status	Communication Skills	Case Pres	17	17	100	Well Done	Yes	g	76
232	215	2012-07-27 08:25:02	Over 15 minutes	11 to 15 minutes	Highly Satisfied	Altered Mental Status	Communication Skills	Case Pres	17	17	100	Well Done	Yes	g	76
232	215	2012-07-27 08:28:14	Over 15 minutes	6 to 10 minutes	Highly Satisfied	Altered Mental Status	Communication Skills	Case Pres	17	17	100	Well Done	Yes	g	76
37	215	2012-08-06 13:59:15	6 to 10 minutes	1 to 5 minutes	Satisfied	Dyspnea	Physical Exam Skills	Physical	19	30	63.3333	Well Done	Yes	g	76
37	215	2012-08-06 14:00:03	6 to 10 minutes	1 to 5 minutes	Satisfied	Dyspnea	Physical Exam Skills	Physical	19	30	63.3333	Well Done	Yes	g	76
37	215	2012-08-06 14:00:13	6 to 10 minutes	1 to 5 minutes	Satisfied	Dyspnea	Physical Exam Skills	Physical	19	30	63.3333	Well Done	Yes	g	76
37	215	2012-08-08 13:35:59	6 to 10 minutes	1 to 5 minutes	Satisfied	Liver Dz	Physical Exam Skills	Physical Exam	16	23	69.5652	Well Done	Yes	g	76
37	215	2012-07-10 14:08:21	6 to 10 minutes	11 to 15 minutes	Satisfied	Dyspnea	Physical Exam Skills	Physical	23	30	76.6667	Well Done	Yes	g	76
37	215	2012-07-10 14:08:26	6 to 10 minutes	11 to 15 minutes	Satisfied	Dyspnea	Physical Exam Skills	Physical	23	30	76.6667	Well Done	Yes	g	76
37	215	2012-08-09 13:50:26	1 to 5 minutes	1 to 5 minutes	Satisfied	Altered Mental Status	Communication Skills	Case Pres	15	17	88.2353	Well Done	Yes	g	76
742	215	2012-08-06 17:36:59	11 to 15 minutes	11 to 15 minutes	Satisfied	Abdominal Pain	Communication Skills	Case Pres	15	16	93.75	Well Done	Yes	g	76
123	216	2012-10-09 16:33:01	11 to 15 minutes	6 to 10 minutes	Highly Satisfied	Cough	Physical Exam Skills	Physical	10	16	62.5	Well Done	Yes	k	80
5	216	2012-09-19 21:01:32	Over 15 minutes	11 to 15 minutes	Highly Satisfied	Joint Pain	History Taking Skills	History	32	43	74.4186	Well Done	Yes	k	80
437	216	2012-09-19 20:54:44	1 to 5 minutes	1 to 5 minutes	Highly Satisfied	Liver Dz	Physical Exam Skills	Physical Exam	20	23	86.9565	Well Done	Yes	k	80
123	216	2012-10-09 16:39:45	Over 15 minutes	6 to 10 minutes	Highly Satisfied	Diabetes	Physical Exam Skills	Physical	19	19	100	Well Done	Yes	k	80
801	216	2012-10-17 16:23:39	Over 15 minutes	Over 15 minutes	Satisfied	Clinical Skills	Physical Exam Skills	Clinical Skills: CV Exam	46	69	66.6667	Well Done	Yes	k	80
610	216	2012-09-13 12:48:02	Over 15 minutes	1 to 5 minutes	Satisfied	Altered Mental Status	Physical Exam Skills	Physical Exam	33	37	89.1892	Well Done	Yes	k	80
494	216	2012-09-21 06:20:06	Over 15 minutes	Over 15 minutes	Satisfied	Clinical Skills Hand Offs	Sign Out	Hand Offs	13	13	100	Well Done	Yes	k	80
5	216	2012-09-12 10:40:09	1 to 5 minutes	1 to 5 minutes	Satisfied	Abdominal Pain	Physical Exam Skills	Physical Exam	25	25	100	Well Done	Yes	k	80
501	217	2010-09-19 10:32:00	11 to 15 minutes	11 to 15 minutes	Highly Satisfied	Abdominal Pain	Physical Exam Skills	Physical Exam	24	31	77.4194	Well Done	Yes		82
643	217	2010-10-12 09:24:00	Over 15 minutes	11 to 15 minutes	Highly Satisfied	COPD/Asthma	Physical Exam Skills	Physical	19	21	90.4762	Needs Improvement	Yes		82
643	217	2010-10-12 14:07:00	11 to 15 minutes	11 to 15 minutes	Highly Satisfied	COPD/Asthma	Communication Skills	Case Pres	14	14	100	Well Done	Yes		82
501	217	2010-09-14 14:49:00	Over 15 minutes	6 to 10 minutes	Satisfied	Altered Mental Status	Physical Exam Skills	Physical Exam	31	40	77.5	Well Done	Yes		82
501	217	2010-09-19 19:44:00	Over 15 minutes	Over 15 minutes	Satisfied	Headache	History Taking Skills	History	34	42	80.9524	Needs Improvement	Yes		82
145	217	2010-09-28 14:22:00	6 to 10 minutes	1 to 5 minutes	Satisfied	Abdominal Pain	Communication Skills	Case Pres	13	16	81.25	Well Done	Yes		82
501	217	2010-09-19 16:32:00	11 to 15 minutes	11 to 15 minutes	Satisfied	Chest Pain	History Taking Skills	History	39	46	84.7826	Needs Improvement	Yes		82
501	217	2010-09-10 13:16:00	Over 15 minutes	6 to 10 minutes	Satisfied	Abdominal Pain	History Taking Skills	Abd Pain: History	40	47	85.1064	Not Done	Yes		82
170	217	2010-09-19 19:48:00	11 to 15 minutes	6 to 10 minutes	Satisfied	Joint Pain	Physical Exam Skills	PE	36	39	92.3077	Well Done	Yes		82
170	217	2010-10-05 14:47:00	6 to 10 minutes	6 to 10 minutes	Satisfied	Headache	Communication Skills	Case Presentation	17	17	100	Well Done	Yes		82
1057	218	2011-09-22 16:25:00	Over 15 minutes	6 to 10 minutes	Highly Satisfied	COPD/Asthma	Physical Exam Skills	Physical	17	19	89.4737	Needs Improvement	No	t	79
606	218	2011-10-19 11:20:00	Over 15 minutes	Over 15 minutes	Highly Satisfied	COPD/Asthma	Communication Skills	Case Pres	14	14	100	Well Done	Yes	t	79
661	218	2011-10-10 11:23:00	Over 15 minutes	6 to 10 minutes	Highly Satisfied	Cough	Communication Skills	Case Pres	17	17	100	Well Done	Yes	t	79
275	218	2011-09-08 15:45:00	6 to 10 minutes	1 to 5 minutes	Neutral	Chest Pain	Physical Exam Skills	Physical	12	12	100	Well Done	No	t	79
275	218	2011-09-08 15:00:00	6 to 10 minutes	1 to 5 minutes	Neutral	GI Bleed	Physical Exam Skills	Physical	26	26	100	Well Done	Yes	t	79
492	218	2011-09-30 12:24:00	Over 15 minutes	1 to 5 minutes	Satisfied	Dyspnea	Communication Skills	Case Presentation	16	16	100	Well Done	Yes	t	79
275	218	2011-09-22 18:35:00	6 to 10 minutes	1 to 5 minutes	Satisfied	Cough	Communication Skills	Case Pres	17	17	100	Well Done	Yes	t	79
1057	218	2011-09-20 16:56:00	Over 15 minutes	Over 15 minutes	Satisfied	Cough	Communication Skills	Case Pres	17	17	100	Well Done	Yes	t	79
304	218	2011-10-04 16:50:00	6 to 10 minutes	1 to 5 minutes	Satisfied	COPD/Asthma	Physical Exam Skills	Physical	19	19	100	Needs Improvement	No	t	79
1057	218	2011-09-20 17:19:00	11 to 15 minutes	6 to 10 minutes	Satisfied	CHF	Physical Exam Skills	Physical	24	24	100	Well Done	Yes	t	79
596	219	2011-08-18 16:01:00	Over 15 minutes	6 to 10 minutes	Highly Satisfied	COPD/Asthma	Physical Exam Skills	Physical	19	19	100	Needs Improvement	No	f	67
596	219	2011-08-18 15:56:00	Over 15 minutes	Over 15 minutes	Neutral	COPD/Asthma	Communication Skills	Case Pres	10	14	71.4286	Needs Improvement	No	f	67
550	219	2011-07-28 14:27:00	Over 15 minutes	Over 15 minutes	Satisfied	Liver Dz	History Taking Skills	Liver Dz: History	30	35	85.7143	Needs Improvement	Yes	f	67
550	219	2011-07-28 14:21:00	Over 15 minutes	Over 15 minutes	Satisfied	Abdominal Pain	Communication Skills	Case Pres	15	16	93.75	Well Done	Yes	f	67
550	219	2011-08-04 19:47:00	Over 15 minutes	11 to 15 minutes	Satisfied	Dyspnea	Communication Skills	Case Presentation	15	16	93.75	Well Done	Yes	f	67
550	219	2011-08-04 19:50:00	11 to 15 minutes	6 to 10 minutes	Satisfied	Dyspnea	History Taking Skills	History	38	40	95	Well Done	Yes	f	67
596	219	2011-08-18 15:58:00	11 to 15 minutes	6 to 10 minutes	Satisfied	COPD/Asthma	History Taking Skills	History	36	37	97.2973	Well Done	Yes	f	67
596	219	2011-07-27 20:42:00	6 to 10 minutes	6 to 10 minutes	Satisfied	Chest Pain	Communication Skills	Case Pres	17	17	100	Well Done	Yes	f	67
550	219	2011-08-04 20:02:00	Over 15 minutes	11 to 15 minutes	Satisfied	CHF	Physical Exam Skills	Physical	24	24	100	Well Done	Yes	f	67
596	219	2011-07-27 20:31:00	Over 15 minutes	6 to 10 minutes	Satisfied	Chest Pain	Physical Exam Skills	Physical	27	27	100	Well Done	Yes	f	67
596	219	2011-07-27 20:08:00	Over 15 minutes	6 to 10 minutes	Satisfied	Chest Pain	History Taking Skills	History	44	44	100	Well Done	Yes	f	67
196	220	2012-09-05 20:03:36	Over 15 minutes	11 to 15 minutes	Highly Satisfied	COPD/Asthma	History Taking Skills	History	35	37	94.5946	Well Done	Yes	k	81
186	220	2012-09-18 09:30:33	11 to 15 minutes	1 to 5 minutes	Neutral	Fluid Elyte Acid-base	History Taking Skills	History	19	21	90.4762	Well Done	Yes	k	81
186	220	2012-09-18 09:26:44	6 to 10 minutes	1 to 5 minutes	Neutral	Fluid Elyte Acid-base	Physical Exam Skills	PE	12	13	92.3077	Well Done	No	k	81
186	220	2012-09-18 09:24:47	6 to 10 minutes	1 to 5 minutes	Satisfied	GI Bleed	Physical Exam Skills	Physical	21	26	80.7692	Well Done	No	k	81
186	220	2012-09-18 09:13:07	6 to 10 minutes	1 to 5 minutes	Satisfied	Abdominal Pain	Communication Skills	Case Pres	15	16	93.75	Well Done	Yes	k	81
186	220	2012-09-18 09:15:39	6 to 10 minutes	1 to 5 minutes	Satisfied	Abdominal Pain	History Taking Skills	Abd Pain: History	45	47	95.7447	Well Done	Yes	k	81
186	220	2012-09-18 09:20:04	6 to 10 minutes	6 to 10 minutes	Satisfied	GI Bleed	History Taking Skills	GI Bleed: History	42	43	97.6744	Well Done	Yes	k	81
603	220	2012-10-11 13:41:32	Over 15 minutes	Over 15 minutes	Satisfied	Clinical Skills Hand Offs	Sign Out	Hand Offs	13	13	100	Well Done	Yes	k	81
186	220	2012-09-12 08:04:42	Over 15 minutes	Over 15 minutes	Satisfied	COPD/Asthma	Communication Skills	Case Pres	14	14	100	Well Done	Yes	k	81
186	220	2012-09-18 09:22:51	6 to 10 minutes	1 to 5 minutes	Satisfied	GI Bleed	Communication Skills	Case Presentation	17	17	100	Well Done	Yes	k	81
[truncated: 1,568 more rows]
