# Supplementary material for: Using cloud-based mobile technology for assessment of competencies among medical students
Source: PeerJ. 2013 Sep 17;1:e164. doi: 10.7717/peerj.164 (PMC3792179; doi:10.7717/peerj.164)
Supplement: Supplemental Information 2 [file peerj-01-164-s002.zip › PeerJ Article Data/Interrater reliability CEX/Faculty.csv]

1	0.208
1	0.250
1	0.229
1	0.250
1	0.292
1	0.146
1	0.229
1	0.292
2	0.500
2	0.767
2	0.867
2	0.867
2	0.767
2	0.767
2	0.833
2	0.833
3	0.167		`
3	0.167
3	0.167
3	0.333
3	0.333
3	0.167
3	0.167
3	0.167
4	0.300
4	0.367
4	0.567
4	0.500
4	0.500
4	0.367
4	0.433
4	0.433
5	0.500
5	0.500
5	0.333
5	0.833
5	1.000
5	0.500
5	0.500
5	1.000
6	0.313
6	0.417
6	0.396
6	0.375
6	0.500
6	0.396
6	0.438
6	0.542
