# Supplementary material for: Using cloud-based mobile technology for assessment of competencies among medical students
Source: PeerJ. 2013 Sep 17;1:e164. doi: 10.7717/peerj.164 (PMC3792179; doi:10.7717/peerj.164)
Supplement: Supplemental Information 2 [file peerj-01-164-s002.zip › PeerJ Article Data/Interrater reliability CEX/Note on reliability check data.txt]

There are separate spreadsheets for residents and faculty. The first column is an ID for
the student video rated. The second is the rating for a given rater.

Results files are the output from an interrater reliability program based on formulas
developed by Robert Ebel. 
(Ebel RL. Estimation of the reliability of ratings. Psychometrika 1951:16;407-424.)

The program was developed by the co-author and is freely availabe for use at:

http://www.med-ed-online.org/rating/reliability.html
